# Supplementary material for: An Ancestry Perspective of the Evolution of PBS1 Proteins in Plants
Source: Int J Mol Sci. 2021 Jun 25;22(13):6819. doi: 10.3390/ijms22136819 (PMC8269361; doi:10.3390/ijms22136819)
Supplement: Supplementary file 1 [file ijms-22-06819-s001.zip]

Archive with 12 entries (12 files):
- Supplementary Figure 1.png
- supplementary figure 2.pdf
- Supplementary Figure 3.png
- Supplementary Figure 4.png
- Supplementary Figure 5.png
- Supplementary Figure 6.png
- Supplementary figure2.png
- Supplementary File 1.pdf
- Supplementary File 2.txt
- Supplementary Legends.pdf
- Supplementary Table S1.pdf
- Supplementary Table S2.xlsx
