# Supplementary material for: An Ancestry Perspective of the Evolution of PBS1 Proteins in Plants
Source: Int J Mol Sci. 2021 Jun 25;22(13):6819. doi: 10.3390/ijms22136819 (PMC8269361; doi:10.3390/ijms22136819)
Supplement: Supplementary file 1 [file ijms-22-06819-s001.zip › Supplementary File 2.txt]

Supplementary File 2. OrthoMCL results. Groups of identification numbers of PBS1 orthologs.
group_1: A773|A773-Cre12.g532050.t1.2 A850|A850-XP_001692915.1 A824|A824-KXZ51279.1 A845|A845-XP_002957782.1 A849|A849-KAF6255068.1 A874|A874-XP_013892099.1 A786|A786-Dusal.0308s00019.1 A861|A861-GAX76050.1 A857|A857-GBF97015.1 A789|A789-Vocar.0006s0358.1 A790|A790-Cre12.g517600.t1.2 A852|A852-KAF6251010.1 A834|A834-GAX84415.1 A856|A856-KXZ52895.1 A855|A855-20161 A788|A788-50798 A865|A865-XP_005844457.1 A787|A787-14113 A867|A867-XP_001697608.1 A873|A873-XP_002958672.1 A860|A860-XP_002957185.1 A868|A868-XP_003062382.1 A862|A862-KAF6257891.1 A866|A866-GFH22806.1 A875|A875-7730 A864|A864-XP_005651898.1 A871|A871-GFH25143.1 A854|A854-20149 A870|A870-KAF6254693.1 A859|A859-Dusal.0080s00012.1 A846|A846-XP_001691431.1 A869|A869-XP_001693263.1 A863|A863-5873 A791|A791-6189 A853|A853-KXZ51336.1 A858|A858-KAA6419679.1 A872|A872-XP_005848611.1 A534|A534-LOC105117132 A538|A538-A0A3N7FK27 A543|A543-LOC110673955 A541|A541-LOC105116025 A544|A544-A0A061EVX3 A555|A555-LOC18603450 A535|A535-LOC110664245 A542|A542-LOC107426910 A567|A567-A0A314ZJB8 A568|A568-A0A5E4ESQ1 A570|A570-A0A5N6RCT3 A631|A631-A0A2K1ZKR9 A550|A550-A0A2P5YM33 A536|A536-A0A1U8IM87 A548|A548-A0A1U8HRL7 A549|A549-A0A1U8I7U5 A553|A553-LOC111279144 A537|A537-A0A1U8K5L2 A561|A561-A0A5J5AC98 A539|A539-A0A5D2TBK2 A540|A540-A0A5D2XNL3 A552|A552-A0A5D2XXJ6 A551|A551-A0A5D2THS7 A571|A571-LOC111997227 A554|A554-LOC111306820 A560|A560-A0A5D3CXP5 A545|A545-A0A0A0L562 A559|A559-A0A445I8H2 A547|A547-A0A1S3VJM3 A565|A565-LOC111009260 A575|A575-A0A4P1RMD0 A556|A556-NIOBTv3_g34290 A557|A557-Niben101Scf02752g05009.1 A588|A588-A0A5B6UGZ3 A579|A579-LOC110739358 A591|A591-LOC108456723 A581|A581-LOC104101148 A587|A587-A0A1U8MC84 A590|A590-A0A5D2Y2R8 A578|A578-LOC110738028 A589|A589-A0A5D2TSE3 A573|A573-A0A2G2XQZ3 A586|A586-A0A1U8LZY5 A583|A583-LOC109338885 A576|A576-A0A2R6RVA8 A624|A624-A0A540KSI6 A636|A636-A0A0D2VNY0 A600|A600-A0A394DBS9 A577|A577-A0A4D9BL07 A562|A562-LOC104706173 A564|A564-LOC104770191 A563|A563-LOC104735924 A569|A569-A0A5N6NR58 A546|A546-A0A0D3B1U3 A582|A582-LOC105045239 A584|A584-LOC110109502 A580|A580-LOC110021573 A615|A615-A0A2H3YB92 A605|A605-LOC109724221 A603|A603-A0A199VU07 A595|A595-103994206 A594|A594-103977711 A610|A610-A0A0D3EYE6 A612|A612-A0A0E0JTB7 A613|A613-A0A0D9VA02 A611|A611-A0A0E0CCQ4 A596|A596-A0A1D6G4S8 A566|A566-A0A0D9VA01 A597|A597-A0A1D6N1Z9 A604|A604-A0A3L6SHZ7 A748|A748-PvPBS1likeXP_031282179.1 A599|A599-A0A1D6G4T1 A681|A681-PraPBS1XP_028803729.1 A585|A585-A0A1D6N201 A657|A657-A0A061E5W6 A614|A614-F2E500 A667|A667-LOC18608901 A669|A669-QlPBS1XP_030960494.1 A641|A641-A0A5J9U690 A655|A655-LOC110659892 A616|A616-A0A446QD39 A637|A637-A0A2T7EEM8 A639|A639-A0A3L6T2D3 A627|A627-A0A3B6FWJ0 A607|A607-A0A0E0DQR4 A602|A602-A0A0D9ZYC0 A608|A608-A0A0E0L1S5 A638|A638-A0A3L6REN8 A640|A640-A0A4U6VDW3 A626|A626-A0A2T7EEM9 A680|A680-LOC105123056 A652|A652-LOC111488023 A695|A695-HuPBS1XP_021291854.1 A629|A629-PAN19905.1 A696|A696-RhrHPKAF3432345.1 A706|A706-CsPBS1likeXP_030496845.1 A661|A661-A0A540NDR2 A673|A673-B9GMP8 A647|A647-A0A0A0KFA2 A666|A666-LOC110810800 A665|A665-LOC103929032 A663|A663-A0A5N5FD54 A674|A674-GbHPKAB2043520.1 A726|A726-A0A0N7KKN3 A660|A660-A0A2P5XSN4 A679|A679-LOC103941019 A682|A682-SpuPBS1SapurV1A.0453s0170.1 A677|A677-K7UWE8 A609|A609-A0A0E0L1S6 A683|A683-LOC111017471 A664|A664-A0A5N5P0T5 A668|A668-PmPBS1XP_008222220.1 A739|A739-XP_021816394.1 A672|A672-A0A540N1X6 A694|A694-HsSTKKAE8660883.1 A643|A643-A0A4Y7JJR9 A671|A671-A0A498HQE1 A659|A659-A0A1U8JAK4 A678|A678-LOC103403202 A648|A648-LOC108480397 A619|A619-A0A0E0L1S7 A651|A651-LOC105051034 A676|A676-HsPBS1KAE8686889.1 A686|A686-LOC109808033 A658|A658-A0A1U8JAI1 A653|A653-LOC111497667 A675|A675-GtHPTYH86183.1 A662|A662-A0A5D3ADH4 A650|A650-AdPBS1XP_015962894.1 A645|A645-A0A1S3V6Z3 A646|A646-V7BAH9 A692|A692-ApPBS1XP_027353340.1 A598|A598-A0A4Y7L911 A654|A654-I1NJF4 A716|A716-Niben101Scf02996g03008.1 A684|A684-A0A059B7A3 A717|A717-Niben101Scf04343g00001.1 A712|A712-A0A5D2W2B6 A634|A634-AcomPBS1Aco016040.1 A632|A632-A0A1S3TTF7 A713|A713-Peaxi162Scf00128g01633.1 A714|A714-NIOBTv3_g34227 A592|A592-LOC110690497 A593|A593-LOC110711532 A601|A601-LOC104897507 A709|A709-111396104 A705|A705-BstPBS1Bostr.2902s0050.1 A670|A670-108199807 A711|A711-VVB14322.1 A715|A715-KlaPBS1Kalax.0401s0019.1 A700|A700-LOC104769531 A698|A698-AthavrPphBABR46067.1 A749|A749-A0A446J1G7 A736|A736-A0A453GIB0 A704|A704-BnaPBS1XP_013667958.1 A703|A703-A0A3N6Q066 A701|A701-RsPBS1likeXP_018446992.1 A699|A699-CAA7039895.1 A697|A697-AlyavrPphBABR46086.1 A649|A649-LOC109357403 A693|A693-C6ZRR7 A625|A625-A0A5J9TXY7 A685|A685-A0A445IUY2 A702|A702-A0A0D3F5L0 A691|A691-A0A5N6NSE8 A574|A574-A0A2T7F6Y3 A762|A762-A0A452YYY3 A689|A689-A0A2U1NQY5 A558|A558-PAN06183.1 A720|A720-M0S5S6 A757|A757-A0A4D9A6R7 A729|A729-M0T1H7 A759|A759-A0A2G9HWA9 A754|A754-A0A5J5ATP3 A756|A756-A0A4D8YXQ6 A733|A733-A0A5A7RBL2 A740|A740-A0A061FN09 A737|A737-A0A1U8A1Q9 A760|A760-A0A068U7R9 A761|A761-A9PFC3 A752|A752-A0A3N7FDT6 A744|A744-A0A1U8LTK1 A743|A743-A0A0D2UXK7 A724|A724-M0U4I0 A746|A746-A0A1U8PAV5 A618|A618-A0A0D9W4B4 A741|A741-A0A0B0PQS7 A755|A755-W9RNM0 A622|A622-A0A3L6PZQ8 A750|A750-A0A5B6WKV1 A742|A742-A0A0D2QRJ0 A617|A617-LOC102720044 A621|A621-A0A2T7CU66 A745|A745-A0A1U8M5M5 A764|A764-A0A453GIE1 A747|A747-A0A5D2XQG8 A644|A644-E3UPB0 A710|A710-A0A0P0W9R3 A620|A620-A0A3L6QCM3 A758|A758-S8BXP4 A635|A635-TaPBS1A0A1S5VH72 A628|A628-F2EHA9 A633|A633-A0A3B6AZ51 A763|A763-A0A287MGW0 A690|A690-A0A3L6RP49 A719|A719-PAN15404.1 A623|A623-A0A0E0KPX7 A642|A642-BrastPBS1Brast09G061900.1 A728|A728-A0A446L2P2 A727|A727-A0A3B6AZH9 A688|A688-LOC8078517 A753|A753-A0A251R1C9 A723|A723-BolPBS1Bol034221 A606|A606-A0A078IUE7 A630|A630-102701840 A721|A721-A0A397ZS65 A735|A735-I1IXA6 A722|A722-VDC78705.1 A656|A656-100279284 A687|A687-LOC8074484 A765|A765-A0A067GU08 A718|A718-PAN31545.1 A730|A730-3702_0:00207a A707|A707-LOC104750036 A708|A708-LOC104786849 A725|A725-LOC103858287 A751|A751-LOC109785675 A738|A738-EMS50039.1 A732|A732-LOC8072900 A731|A731-PAN15785.1 A734|A734-LOC111258252 A771|A771-66339 A818|A818-KAA6427613.1 A821|A821-GBG00361.1 A820|A820-QDZ24812.1 A811|A811-KAA6424050.1 A778|A778-OUS47961.1 A879|A879-XP_022839011.1 A770|A770-62964 A782|A782-108286 A792|A792-PNW79200.1 A876|A876-PRW33012.1 A795|A795-PRW60877.1 A819|A819-KAA6426630.1 A785|A785-45682 A809|A809-XP_007511367.1 A881|A881-XP_001703525.1 A767|A767-Cre03.g166750.t1.2 A774|A774-64721 A430|A430-100382129 A431|A431-100193908 A432|A432-102722444 A433|A433-A0A0E0FYH4 A434|A434-I1HK35 A435|A435-A0A446JZQ0 A440|A440-EMS62361.1 A438|A438-A0A3B6EPA4 A436|A436-A0A3B5Y202 A448|A448-K3Z5W4 A451|A451-C5YX82 A450|A450-C5YX81 A449|A449-100279542 A531|A531-A0A397XLD2 A533|A533-LOC103845820 A517|A517-A0A540MVB6 A529|A529-A0A5D2W2N2 A515|A515-A0A3N6PNA0 A528|A528-A0A5B6VFD3 A513|A513-A0A0D3EEB5 A507|A507-LOC108817636 A525|A525-A0A1U8MBZ0 A508|A508-LOC108833676 A523|A523-101297427 A519|A519-LOC103403780 A516|A516-A0A498HM77 A521|A521-LOC103958564 A526|A526-A0A2P5WI51 A520|A520-LOC103932033 A518|A518-A0A5N5HB58 A522|A522-LOC111292669 A503|A503-A0A445BCI4 A504|A504-A0A445C2F8 A509|A509-LOC108847302 A512|A512-A0A5B6WLN4 A530|A530-LOC103856323 A527|A527-A0A397ZT17 A511|A511-A0A2P5WKR2 A532|A532-A0A4D9A0D2 A524|A524-111382165 A500|A500-A0A3N6SWR7 A470|A470-B9GZC6 A468|A468-A0A2C9UNZ8 A461|A461-LOC110639117 A469|A469-A0A5N5NAY9 A471|A471-LOC105133734 A466|A466-LOC107417665 A464|A464-A0A1U8M516 A459|A459-A0A1U8EJL0 A444|A444-D8RXH9 A472|A472-LOC111281877 A465|A465-A0A5D3ACQ9 A463|A463-A0A0B0P3A2 A462|A462-LOC112033137 A476|A476-A0A1S2Y2H4 A475|A475-A0A1S2Y0L1 A446|A446-A0A445D9T9 A510|A510-A0A2K1KK32 A439|A439-C5YEV8 A485|A485-A0A314L0Y4 A474|A474-A0A151U8B2 A467|A467-LOC111318441 A458|A458-A0A2H3XZG9 A455|A455-A0A2K3NLH7 A487|A487-A0A2G9HHZ2 A454|A454-A0A314UFY7 A491|A491-A0A287ICY4 A443|A443-A0A446L2R0 A445|A445-PAN37847.1 A481|A481-A0A151TDB0 A456|A456-A0A5E4EW25 A447|A447-A0A446MC27 A452|A452-A0A0S3SKZ1 A457|A457-A0A5B6VG13 A441|A441-K3Y6X9 A484|A484-LOC104810211 A499|A499-A0A4U6U1V7 A477|A477-CsPBS1XP_010419881.2 A505|A505-A0A0E0CL51 A502|A502-A0A0D9YSS0 A494|A494-A0A5D2TAX2 A478|A478-A0A0D3EFV1 A453|A453-I1IXA5 A493|A493-A0A2P5WD55 A488|A488-LOC108836105 A514|A514-A0A0D9VGC3 A483|A483-A0A398A8N6 A506|A506-B8AT94 A492|A492-A0A1U8J682 A437|A437-A0A0E0H006 A482|A482-A0A3N6PXS2 A501|A501-A0A0E0K0A0 A460|A460-214687_0:003c A480|A480-A0A0D3AIS7 A495|A495-A0A2H5NZ35 A479|A479-A0A2J6LE65 A442|A442-A0A0D9ZK40 A489|A489-LOC103856003 A490|A490-A0A251RUB6 A473|A473-100305406 A486|A486-A0A175YRL2 A496|A496-A0A2I0L8D1 A768|A768-Cre03.g194100.t1.2 A847|A847-KAA6426300.1 A802|A802-59547 A800|A800-PSC70242.1 A808|A808-KXZ54209.1 A783|A783-Dusal.0140s00004.1 A827|A827-0368s00006 A794|A794-PRW32999.1 A817|A817-XP_007509474.1 A832|A832-QDZ23488.1 A826|A826-RMZ52838.1 A833|A833-PSC75761.1 A830|A830-XP_011396869.1 A807|A807-GAX75441.1 A842|A842-PRW61238.1 A839|A839-46664 A815|A815-QDZ22108.1 A797|A797-GBF93972.1 A798|A798-Vocar.0035s0068.1 A812|A812-PRW05816.1 A801|A801-Vocar.0035s0070.1 A799|A799-PSC72028.1 A775|A775-OUS43630.1 A803|A803-PNW71720.1 A781|A781-26422 A828|A828-Vocar.0034s0092.1 A796|A796-KXZ49686.1 A769|A769-Dusal.0459s00011.1 A806|A806-GAX75524.1 A813|A813-PRW57005.1 A878|A878-XP_022839923.1 A836|A836-KAA6428177.1 A804|A804-XP_007509473.1 A776|A776-58573 A841|A841-XP_002954493.1 A822|A822-GBF98702.1 A784|A784-35653 A851|A851-KAF6253092.1 A825|A825-PNW75630.1 A840|A840-KXZ52483.1 A837|A837-XP_005850216.1 A877|A877-Cre16.g659400.t2.1 A777|A777-56536 A779|A779-OUS47966.1 A880|A880-XP_022839010.1 A835|A835-GAX76505.1 A843|A843-XP_001697921.1 A766|A766-Cre16.g659400.t1.1 A810|A810-GBF95629.1 A793|A793-0044s0024 A805|A805-PSC71778.1 A838|A838-XP_002949123.1 A772|A772-63499 A829|A829-XP_007514203.1 A780|A780-RMZ52337.1 A844|A844-147696 A831|A831-GBF88923.1 A823|A823-Dusal.0160s00006.1 A816|A816-59318 A848|A848-108063 A814|A814-Vocar.0017s0004.1 A338|A338-LOC110824639 A424|A424-A0A1S2XCY8 A403|A403-A0A1S3AXF0 A426|A426-A0A2I4F320 A386|A386-A0A1U7YW15 A341|A341-GAV92589.1 A414|A414-101245581 A394|A394-A0A2C9WAG1 A398|A398-A0A1R3JU90 A419|A419-A0A059B5Z1 A423|A423-LOC21406335 A417|A417-A0A4P1RMR5 A408|A408-LOC17881146 A401|A401-A0A087G897 A356|A356-A0A1S3XBK3 A397|A397-A0A1J6KHY8 A400|A400-100783535 A410|A410-PHAVU006G162400g A402|A402-A0A151T743 A422|A422-A0A251UIR3 A399|A399-A0A1S3XRX0 A355|A355-A0A0L9VER5 A409|A409-LOC18019044 A420|A420-A0A0J8B4K8 A421|A421-11442947 A415|A415-A0A251RM65 A349|A349-A0A1U8E6G8 A407|A407-D7LYF0 A427|A427-A0A0D2S2S1 A406|A406-AT5G18610 A404|A404-A0A2C9UBV6 A387|A387-A0A498IDV4 A425|A425-A0A2H3WZX1 A391|A391-A0A067KYE6 A412|A412-A0A2P5ERU2 A396|A396-A0A0D2Q565 A395|A395-A0A0B0MRF4 A392|A392-B9RT11 A405|A405-A0A2H3YIJ5 A389|A389-A0A0D2NHF1 A411|A411-A0A2P5E436 A385|A385-LOC102630702 A388|A388-A0A0B0MKC9 A416|A416-A0A2I4G9N7 A413|A413-LOC18792881 A354|A354-A0A0D2UVL2 A393|A393-A0A0B0MEM0 A352|A352-LOC112282882 A390|A390-A0A2P6QYB5 A429|A429-A0A2T7DC37 A359|A359-A0A0E0N7C7 A358|A358-A0A0D3G6V3 A360|A360-A0A0E0PLM1 A428|A428-A0A0D9WFT6 A366|A366-100777987 A369|A369-A0A0D2M5V1 A373|A373-A0A287FS82 A345|A345-A0A067GTS8 A368|A368-A0A0B0P128 A381|A381-BrarPBS1XP_009125889.1 A350|A350-A0A0D2Q6X1 A363|A363-PHAVU008G001400g A370|A370-A0A2C9UTI2 A377|A377-CgrPBS1Cagra.0596s0008.1 A379|A379-EsaPBS1Thhalv10013511m A374|A374-B9RM95 A351|A351-A0A397XMK6 A376|A376-AlyPBS1XP_002871549.1 A378|A378-A0A087G6P0 A347|A347-A0A3B5ZVP1 A361|A361-A0A3B6H4U8 A375|A375-A0A067JSB9 A372|A372-LOC21400483 A382|A382-A0A1S3ZDX8 A384|A384-LOC4329463 A383|A383-A0A0E0G784 A348|A348-A0A3B6C6Q2 A380|A380-A0A1S4DLR6 A371|A371-A0A498ICX1 A362|A362-A0A3B6DCW2 A367|A367-101256183 A364|A364-A0A2P6R064 A346|A346-A0A368PL81 A357|A357-C5XSN6 A353|A353-100283091 A418|A418-103627200 A365|A365-LOC18788970 A342|A342-LOC110034372 A340|A340-LOC110896597 A343|A343-PtHPAFG44754.1 A344|A344-PmLRRRLACH59260.1 A497|A497-DexNeoAHZ63816.1 A498|A498-PljNeo A167|A167-LOC112283883 A177|A177-LOC109175002 A175|A175-A0A068TRM7 A174|A174-LOC110819901 A173|A173-LOC105156909 A176|A176-LOC105171481 A195|A195-LOC111472284 A192|A192-A0A4Y7J4Z4 A191|A191-108196251 A182|A182-LOC104827116 A180|A180-A0A4S4DNN2 A172|A172-111366059 A171|A171-A0A443PX47 A184|A184-A0A2R6P4D9 A179|A179-SpipoPBS1Spipo3G0040700 A178|A178-A0A3S4PTI0 A197|A197-108199240 A168|A168-A0A2U1NTM5 A212|A212-A0A5J5C3J9 A188|A188-103998241 A229|A229-ADE76472.1 A205|A205-A0A5A7PJW0 A201|A201-LOC109851463 A313|A313-D8S619 A181|A181-104000072 A227|A227-A0A2R6QRF8 A211|A211-A0A443NNF5 A203|A203-A0A078FLA4 A263|A263-LOC104802722 A193|A193-A0A103XRM2 A194|A194-A0A2R6P373 A237|A237-A0A4S4E5M2 A256|A256-LOC104818845 A228|A228-A0A2R6REL7 A221|A221-LOC105034278 A224|A224-A0A5D3ADM4 A293|A293-A0A3S4NUF4 A187|A187-103995349 A282|A282-A0A1U7ZXV7 A235|A235-A0A5A7PVX7 A278|A278-A0A200R663 A199|A199-A0A5A7RGI9 A169|A169-KMZ56879.1 A213|A213-A0A4S4E5G8 A264|A264-M0TLB8 A189|A189-LOC109175864 A240|A240-LOC105958008 A232|A232-A0A4S8IEH3 A249|A249-M0SD10 A220|A220-LOC109830615 A225|A225-J3M6I1 A231|A231-LOC110027867 A288|A288-A0A1R3KLX9 A239|A239-A0A2I0ASL5 A253|A253-M0RFL4 A233|A233-LOC108844003 A273|A273-A0A287MGW8 A236|A236-A0A328CZG9 A214|A214-M0TSJ6 A243|A243-A0A068UYJ8 A183|A183-102717901 A207|A207-PIA38762.1 A196|A196-A0A078IUE7 A226|A226-LOC109710403 A222|A222-LOC105048968 A217|A217-LOC110092571 A223|A223-A0A443N7L4 A208|A208-A0A5J9TXY7 A269|A269-A0A5N6PS69 A170|A170-8AT94 A185|A185-TptPBS1Tp57577 A198|A198-1088818_0:0025a6 A242|A242-LOC110028637 A216|A216-LOC109778264 A317|A317-PAN06184.1 A209|A209-LOC100845438 A246|A246-OEL36186.1 A271|A271-OthPBS1Oropetium_20150105_05286A A206|A206-LOC110033478 A297|A297-PKI39317.1 A200|A200-OAE29636.1 A303|A303-PIN14366.1 A219|A219-LOC109756959 A251|A251-LOC18028063 A230|A230-LOC100830409 A210|A210-102721589 A247|A247-LOC17889262 A238|A238-OEL37153.1 A218|A218-LOC110731365 A265|A265-A0A199WAZ5 A244|A244-LOC104882836 A327|A327-103996684 A234|A234-LOC4326237 A257|A257-LOC103632376 A266|A266-PAN11089.1 A252|A252-LOC8062581 A279|A279-KFK32284.1 A320|A320-A0A2G5E5H6 A260|A260-OEL24530.1 A335|A335-PKI74639.1 A261|A261-LOC101783701 A319|A319-M1AFW9 A274|A274-LOC102721957 A296|A296-LOC103650676 A321|A321-LOC106804320 A262|A262-LOC4347926 A325|A325A0A4D9ADT7 A300|A300-PAN26288.1 A241|A241-LOC109770260 A324|A324-OEL36841.1 A255|A255-LOC100832072 A286|A286-OEL25261.1 A333|A333-LOC104737970 A323|A323-Niben101Scf05202g00005.1 A292|A292-102712431 A309|A309-LOC100844145 A326|A326-EMS58714.1 A283|A283-LOC109733467 A291|A291-Os03g0283900 A304|A304-LOC111886728 A294|A294-LOC108330065 A254|A254-100191239 A290|A290-PAN50235.1 A284|A284-103634484 A267|A267-OEL19995.1 A259|A259-OEL14892.1 A287|A287-LOC101785262 A248|A248-PphRLKXP_024388663.1 A330|A330-OEL29886.1 A311|A311-LOC8081452 A270|A270-LOC111258252 A331|A331-GAV92667.1 A308|A308-LOC101503660 A268|A268-LOC101755770 A250|A250-LOC100839243 A310|A310-LOC103961642 A258|A258-LOC110024789 A202|A202-LOC107471145 A306|A306-LOC8285769 A318|A318-LOC110115010 A337|A337-PNX94680.1 A312|A312-LOC110904744 A329|A329-LOC110731912 A302|A302-SELMODRAFT_80744 A316|A316-SELMODRAFT_112070 A245|A245-LOC110876806 A334|A334-LOC107484697 A277|A277-LOC111905833 A280|A280-LOC110883144 A339|A339-LOC111298251 A295|A295-SELMODRAFT_110362 A315|A315-PAN36407.1 A307|A307-LOC108841721 A301|A301-LOC104900857 A281|A281-LOC103871132 A328|A328-101307507 A204|A204-LOC108344550 A305|A305-PAN26317.1 A275|A275-LOC103435759 A322|A322-100193149 A272|A272-GAV91719.1 A276|A276-LOC109758699 A289|A289-LOC112034189 A285|A285-LOC103965951 A336|A336-LOC103956522 A298|A298-LOC109781043 A299|A299-EMS66854.1 A314|A314-LOC102662273 A332|A332-LOC109807025 A215|A215-GbLRRRLALR83540.1 A186|A186-AaLRRKALR83541.1 A659|A659-GbLRRRLALR83540.1 A106|A106-LOC103649959 A113|A113-LOC101756364 A143|A143-FvePBS1mrna06753.1v1.0 A159|A159-A0A453GIA6 A110|A110-LOC18434449 A161|A161-A0A0D9YJR9 A155|A155-B8AXG7 A107|A107-A0A1J7IXN4 A154|A154-M4CQI0 A109|A109-A0A1Q3BTP5 A116|A116-A0A5P1E7Y4 A115|A115-A0A2Z7B8S2 A158|A158-LOC108818503 A165|A165-A0A443NDJ9 A162|A162-SphfalxPBS1Sphfalx0021s0054.1 A120|A120-A0A251RUB6 A118|A118-KfePBS1Kaladp0040s0137.1 A150|A150-A0A5P1FHP5 A123|A123-EPS66443.1 A111|A111-A0A2I0WGV2 A129|A129-EPS68489.1 A144|A144-A0A443P8A0 A117|A117-A0A5P1F0Z8 A114|A114-A0A2J6JXZ2 A108|A108-A0A3L6QHY7 A147|A147-PviPbS1Pavir.Aa02161.1 A145|A145-K3YQ98 A119|A119-A0A251ULT6 A160|A160-A0A5J9V222 A112|A112-A0A0K9PTD6 A164|A164-LOC110790751 A141|A141-GAQ85442.1 A124|A124-LOC9315234 A130|A130-A0A5E4EWW2 A122|A122-LOC108846258 A132|A132-A0A2I0JNM1 A131|A131-A0A2I0L8D1 A133|A133-ChHPGBG73041.1 A121|A121-PNY12509.1 A127|A127-EMS68686.1 A125|A125-PAN15826.1 A128|A128-LOC109774779 A126|A126-LOC8067569 A163|A163-LOC109713813 A148|A148-PnLRRKAPU94870.1 A142|A142-NaRLKBAF79980.1 A153|A153-AcRKAIA99455.1 A166|A166-101295698 A152|A152-LOC110877396 A151|A151-OMO72628.1 A156|A156-LOC107416413 A157|A157-101314641 A135|A135-PpiHPATP67107.1 A139|A139-COCSUDRAFT66339 A134|A134-PaBrRLADX68910.1 A136|A136-AcvPHY3 A138|A138-TbpLOVdpAML79240.1 A053|A053-EhPHOTANC96959.1 A149|A149-LhpLOVdp A140|A140-GmPHOTAHZ63854.1 A146|A146-LlpLOVdpAML78026.1 A137|A137-LauNeo A062|A062-A0A2G5DLW4 A093|A093-A0A2G5E5E5 A090|A090-A0A1U7ZAQ8 A088|A088-A0A200QGH7 A077|A077-A0A2I0XBR2 A081|A081-A0A1J7GYH1 A089|A089-A0A1J7FPP8 A076|A076-A0A4Y7JEV9 A022|A022-A0A0L9TCZ6 A033|A033-LOC107486844 A038|A038-JrPBS1XP_018811839.1 A091|A091-A0A2I4DXF9 A097|A097-A0A5J5AKL4 A092|A092-A0A2I4G517 A035|A035-108196266 A036|A036-LOC104807389 A048|A048-LOC105168454 A098|A098-F6I1N7 A099|A099-111375917 A057|A057-CruPBS1Carubv10000618m A102|A102-A0A059D9V6 A087|A087-LOC104415649 A031|A031-LOC110785742 A023|A023-A0A124SD39 A047|A047-A0A2H3XZG9 A083|A083-LOC109726516 A101|A101-103986028 A103|A103-A0A2H3WYF2 A085|A085-A0A0K9PFH2 A104|A104-A0A2H3YUK1 A030|A030-A0A1U7YUT8 A043|A043-A0A2H5N6Y7 A069|A069-A0A4D8YTN4 A068|A068-A0A1Q3BYQ7 A026|A026-A0A0K9Q987 A049|A049-102723023 A059|A059-F6HDG9 A027|A027-A0A2H3YBX8 A054|A054-EMS52724.1 A065|A065-A0A022S2R6 A044|A044-A0A2I0VJV6 A042|A042-A0A0Q3I194 A032|A032-100281460 A055|A055-A0A2K3P4K4 A066|A066-A0A2R6PK59 A070|A070-A0A2I0B394 A040|A040-LOC107468111 A024|A024-LOC111479363 A025|A025-A0A5N6MQM2 A067|A067-A0A2Z7D519 A060|A060-A0A2J6L327 A084|A084-A0A5P1ECE0 A094|A094-103999349 A079|A079-A0A1E5VW28 A061|A061-111375815 A056|A056-A0A368RUW5 A046|A046-A0A4S8IPK9 A095|A095-A0A2Z7CGC2 A045|A045-A0A199VK74 A073|A073-J3LXC0 A058|A058-A0A2R6W6N6 A074|A074-I1HV01 A041|A041-LOC105032131 A078|A078-1088818_0:000cf6 A105|A105-A0A2Z7CE00 A096|A096-A0A199W2Y9 A028|A028-LOC112282602 A063|A063-A0A4D8Z9L6 A086|A086-A0A2I0X7U8 A080|A080-A0A200Q1K2 A071|A071-D8SMJ2 A064|A064-A0A2K1KFP5 A100|A100-103976152 A051|A051-A0A446JZQ8 A072|A072-A0A4V4H8L3 A052|A052-4338592 A029|A029-D8RRM2 A037|A037-M0YAZ8 A034|A034-LOC101754541 A082|A082-P0625E02.115 A075|A075-A0A4Y7IXE0 A050|A050-LOC104700667 A002|A002-A0A2P5XSL9 A011|A011-101294724 A021|A021-A0A1S3CCG0 A017|A017-100305422 A003|A003-Q9FE20 A014|A014-PHAVU007G000800g A012|A012-102595931 A010|A010-100814575 A016|A016-A0A0B0PYC3 A013|A013-Peaxi162Scf00386g00811.1 A009|A009-A0A0E0NFF1 A007|A007-M4CD91 A020|A020-A0A4V6D778 A008|A008-A0A446L2W9 A015|A015-A0A287MGV2 A006|A006-A0A0Q3PRH2 A019|A019-A0A0E0D145 A004|A004-A0A0E0DQR2 A005|A005-A0A1U7ZZU5 A001|A001-LOC103943624
