# Supplementary material for: An Ancestry Perspective of the Evolution of PBS1 Proteins in Plants
Source: Int J Mol Sci. 2021 Jun 25;22(13):6819. doi: 10.3390/ijms22136819 (PMC8269361; doi:10.3390/ijms22136819)
Supplement: Supplementary file 1 [file ijms-22-06819-s001.zip › Supplementary Table S2.xlsx]

## Sheet: PBS1 proteins
Supplementary Table S2. PBS1 proteins used in this study with ID numbers, protein name, species, and linage.
ID	PROTEIN	SPECIES	LINAGE
A001|LOC103943624	serine/threonine-protein kinase CDL1-like	Pyrus x bretschneideri	Angiosperms
A002|A002-A0A2P5XSL9	Protein kinase domain-containing protein	Gossypium barbadense	Angiosperms
A003|A003-Q9FE20	Serine/threonine-protein kinase PBS1	Arabidopsis thaliana	Angiosperms
A004|A004-A0A0E0DQR2	Protein kinase domain-containing protein	Oryza meridionalis	Angiosperms
A005|A005-A0A1U7ZZU5	serine/threonine-protein kinase CDL1-like	Nelumbo nucifera	Angiosperms
A006|A006-A0A0Q3PRH2	Protein kinase domain-containing protein	Setaria italica	Angiosperms
A007|A007-M4CD91	Protein kinase domain-containing protein	Brassica rapa	Angiosperms
A008|A008-A0A446L2W9	Protein kinase domain-containing protein	Triticum turgidum	Angiosperms
A009|A009-A0A0E0NFF1	Protein kinase domain-containing protein	Oryza rufipogon	Angiosperms
A010|A010-100814575	Protein kinase domain-containing protein	Glycine max	Angiosperms
A011|A011-101294724	Serine/threonine-protein kinase PBS1	Fragaria vesca	Angiosperms
A012|A012-102595931	Protein kinase domain-containing protein	Solanum tuberosum	Angiosperms
A013|A013-Peaxi162Scf00386g00811.1	Protein kinase domain-containing protein	Petunia axillaris	Angiosperms
A014|A014-PHAVU007G000800g	Protein kinase domain-containing protein	Phaseolus vulgaris	Angiosperms
A015|A015-A0A287MGV2	Protein kinase domain-containing protein	Hordeum vulgare	Angiosperms
A016|A016-A0A0B0PYC3	Serine/threonine-protein kinase PBS1	Gossypium arboretum	Angiosperms
A017|A017-100305422	Protein kinase domain-containing protein	Glycine max	Angiosperms
A018|A018-25485762	Serine/threonine-protein kinase PBS1	Medicago truncatula	Angiosperms
A019|A019-A0A0E0D145	Protein kinase domain-containing protein	Oryza meridionalis	Angiosperms
A020|A020-A0A4V6D778	Protein kinase domain-containing protein	Setaria viridis	Angiosperms
A021|A021-A0A1S3CCG0	Serine/threonine-protein kinase PBS1	Cucumis melo	Angiosperms
A022|A022-A0A0L9TCZ6	Protein kinase domain-containing protein	Phaseolus angularis	Angiosperms
A023|A023-A0A124SD39	Protein kinase domain-containing protein	Cynara cardunculus	Angiosperms
A024|A024-LOC111479363	Serine/threonine-protein kinase PBS1-like	Cucurbita maxima	Angiosperms
A025|A025-A0A5N6MQM2	Protein kinase domain-containing protein	Mikania micrantha	Angiosperms
A026|A026-A0A0K9Q987	Protein kinase domain-containing protein	Spinacia oleracea	Angiosperms
A027|A027-A0A2H3YBX8	Serine/threonine-protein kinase PBS1-like isoform X1	Phoenix dactylifera	Angiosperms
A028|A028-LOC112282602	Serine/threonine-protein kinase PBS1-like7 isoform X1	Physcomitrella patens	Moss
A029|A029-D8RRM2	Protein kinase domain-containing protein	Selaginella moellendorffii	Lycophyte
A030|A030-A0A1U7YUT8	serine/threonine-protein kinase CDL1-like	Nelumbo nucifera	Angiosperms
A031|A031-LOC110785742	Serine/threonine-protein kinase PBS1	Spinacia oleracea	Angiosperms
A032|A032-100281460	Serine/threonine-protein kinase NAK	Zea mays	Angiosperms
A033|A033-LOC107486844	Serine/threonine-protein kinase PBS1 Isoform X1	Arachis duranensis	Angiosperms
A034|A034-LOC101754541	Protein kinase domain-containing protein	Setaria italica	Angiosperms
A035|A035-108196266	Serine/threonine-protein kinase PBS1-like	Daucus carota	Angiosperms
A036|A036-LOC104807389	Serine/threonine-protein kinase PBS1-like	Tarenaya hassleriana	Angiosperms
A037|A037-M0YAZ8	Protein kinase domain-containing protein	Hordeum vulgare	Angiosperms
A038|A038-XP_018811839.1	Serine/threonine-protein kinase PBS1	Juglans regia	Angiosperms
A039|ACY92439.1	neochrome	Hypodematium crenatum	Pteridophyta
A040|A040-LOC107468111	Serine/threonine-protein kinase PBS1-like	Arachis duranensis	Angiosperms
A041|A041-LOC105032131	Serine/threonine-protein kinase PBS1-like-27	Elaeis guineensis	Angiosperms
A042|A042-A0A0Q3I194	Serine/threonine-protein kinase PBS1	Brachypodium distachyon	Angiosperms
A043|A043-A0A2H5N6Y7	Protein kinase domain-containing protein	Citrus unshiu	Angiosperms
A044|A044-A0A2I0VJV6	Serine/threonine-protein kinase PBS1	Dendrobium catenatum	Angiosperms
A045|A045-A0A199VK74	Serine/threonine-protein kinase PBS1	Ananas comosus	Angiosperms
A046|A046-A0A4S8IPK9	Protein kinase domain-containing protein	Musa balbisiana	Angiosperms
A047|A047-A0A2H3XZG9	Serine/threonine-protein kinase PBS1	Phoenix dactylifera	Angiosperms
A048|A048-LOC105168454	Serine/threonine-protein kinase PBS1	Sesamum indicum	Angiosperms
A049|A049-102723023	serine/threonine-protein kinase CDL1	Oryza brachyantha	Angiosperms
A050|A050-LOC104700667	probable serine/threonine-protein kinase RLCKVII	Camelina sativa	Angiosperms
A051|A051-A0A446JZQ8	Protein kinase domain-containing protein	Triticum turgidum subsp. Durum	Angiosperms
A052|A052-4338592	receptor-like cytoplasmic kinase	Oryza sativa Japonica	Angiosperms
A053|ANC96959.1	phototropin	Equisetum hyemale	Pteridophyta
A054|A054-EMS52724.1	Serine/threonine-protein kinase PBS1	Triticum urartu	Angiosperms
A055|A055-A0A2K3P4K4	Serine/threonine-protein kinase PBS1-like	Trifolium pratense	Angiosperms
A056|A056-A0A368RUW5	Protein kinase domain-containing protein	Setaria italica	Angiosperms
A057|A057-LOC17884091	serine/threonine-protein kinase PBS1	Capsella rubella	Angiosperms
A058|A058-A0A2R6W6N6	Protein kinase domain-containing protein	Marchantia polymorpha	Liverworth
A059|A059-F6HDG9	Protein kinase domain-containing protein	Vitis vinifera	Angiosperms
A060|A060-A0A2J6L327	Protein kinase domain-containing protein	Lactuca sativa	Angiosperms
A061|A061-111375815	Serine/threonine-protein kinase PBS1-like27	Olea europaea	Angiosperms
A062|A062-A0A2G5DLW4	Protein kinase domain-containing protein	Aquilegia coerulea	Angiosperms
A063|A063-A0A4D8Z9L6	serine/threonine-protein kinase PBS1	Salvia splendens	Angiosperms
A064|A064-A0A2K1KFP5	Protein kinase domain-containing protein	Physcomitrella patens	Moss
A065|A065-A0A022S2R6	Protein kinase domain-containing protein	Erythranthe guttata	Angiosperms
A066|A066-A0A2R6PK59	serine/threonine-protein kinase	Actinidia chinensis	Angiosperms
A067|A067-A0A2Z7D519	Protein kinase domain-containing protein	Dorcoceras hygrometricum	Angiosperms
A068|A068-A0A1Q3BYQ7	Pkinase domain-containing protein	Cephalotus follicularis	Angiosperms
A069|A069-A0A4D8YTN4	serine/threonine-protein kinase PBS1	Salvia splendens	Angiosperms
A070|A070-A0A2I0B394	serine/threonine-protein kinase PBS1	Apostasia shenzhenica	Angiosperms
A071|A071-D8SMJ2	Protein kinase domain-containing protein	Selaginella moellendorffii	Lycophyte
A072|A072-A0A4V4H8L3	Protein kinase domain-containing protein	Musa balbisiana	Angiosperms
A073|A073-J3LXC0	Protein kinase domain-containing protein	Oryza brachyantha	Angiosperms
A074|A074-I1HV01	Protein kinase domain-containing protein	Brachypodium distachyon	Angiosperms
A075|A075-A0A4Y7IXE0	Protein kinase domain-containing protein	Papaver somniferum	Angiosperms
A076|A076-A0A4Y7JEV9	Protein kinase domain-containing protein	Papaver somniferum	Angiosperms
A077|A077-A0A2I0XBR2	serine/threonine-protein kinase PBS1	Dendrobium catenatum	Angiosperms
A078|A078-1088818_0:000cf6	serine/threonine-protein kinase PBS1	Apostasia shenzhenica	Angiosperms
A079|A079-A0A1E5VW28	serine/threonine-protein kinase PBS1	Dichanthelium oligosanthes	Angiosperms
A080|A080-A0A200Q1K2	Protein kinase domain-containing protein	Macleaya cordata	Angiosperms
A081|A081-A0A1J7GYH1	Protein kinase domain-containing protein	Lupinus angustifolius	Angiosperms
A082|A082-P0625E02.115	Protein kinase domain-containing protein	Oryza sativa subsp. Japonica	Angiosperms
A083|A083-LOC109726516	Serine/threonine-protein kinase PBS1-like	Ananas comosus	Angiosperms
A084|A084-A0A5P1ECE0	Protein kinase domain-containing protein	Asparagus officinalis	Angiosperms
A085|A085-A0A0K9PFH2	serine/threonine-protein kinase PBS1	Zostera marina	Angiosperms
A086|A086-A0A2I0X7U8	serine/threonine-protein kinase PBS1	Dendrobium catenatum	Angiosperms
A087|A087-LOC104415649	serine/threonine-protein kinase PBS1	Eucalyptus grandis	Angiosperms
A088|A088-A0A200QGH7	Protein kinase domain	Macleaya cordata	Angiosperms
A089|A089-A0A1J7FPP8	Protein kinase domain	Lupinus angustifolius	Angiosperms
A090|A090-A0A1U7ZAQ8	serine/threonine-protein kinase PBS1	Nelumbo nucifera	Angiosperms
A091|A091-A0A2I4DXF9	Serine/threonine-protein kinase PBS1-like	Juglans regia	Angiosperms
A092|A092-A0A2I4G517	Serine/threonine-protein kinase PBS1-like	Juglans regia	Angiosperms
A093|A093-A0A2G5E5E5	Protein kinase domain	Aquilegia coerulea	Angiosperms
A094|A094-103999349	serine/threonine-protein kinase CDL1-like	Musa acuminata	Angiosperms
A095|A095-A0A2Z7CGC2	Protein kinase domain	Dorcoceras hygrometricum	Angiosperms
A096|A096-A0A199W2Y9	serine/threonine-protein kinase PBS1	Ananas comosus	Angiosperms
A097|A097-A0A5J5AKL4	Protein kinase domain	Nyssa sinensis	Angiosperms
A098|A098-F6I1N7	Protein kinase domain	Vitis vinifera	Angiosperms
A099|A099-111375917	Serine/threonine-protein kinase PBS1-like	Olea europaea	Angiosperms
A100|A100-103976152	serine/threonine-protein kinase CDL1-like	Musa acuminata	Angiosperms
A101|A101-103986028	serine/threonine-protein kinase PBS1	Musa acuminata	Angiosperms
A102|A102-A0A059D9V6	Protein kinase domain	Eucalyptus grandis	Angiosperms
A103|A103-A0A2H3WYF2	serine/threonine-protein kinase PBS1	Phoenix dactylifera	Angiosperms
A104|A104-A0A2H3YUK1	Serine/threonine-protein kinase PBS1-like	Phoenix dactylifera	Angiosperms
A105|A105-A0A2Z7CE00	Protein kinase domain	Dorcoceras hygrometricum	Angiosperms
A106|A106-LOC103649959	Serine/threonine-protein kinase PBS1-like-7	Zea mays	Angiosperms
A107|A107-A0A1J7IXN4	Protein kinase domain	Lupinus angustifolius	Angiosperms
A108|A108-A0A3L6QHY7	Protein kinase domain	Panicum miliaceum	Angiosperms
A109|A109-A0A1Q3BTP5	Pkinase domain-containing protein	Cephalotus follicularis	Angiosperms
A110|A110-LOC18434449	Serine/threonine-protein kinase PBS1-like-27	Amborella trichopoda	Angiosperms
A111|A111-A0A2I0WGV2	serine/threonine-protein kinase PBS1	Dendrobium catenatum	Angiosperms
A112|A112-A0A0K9PTD6	serine/threonine-protein kinase PBS1	Zostera marina	Angiosperms
A113|A113-LOC101756364	receptor-like cytoplasmic kinase 185	Setaria italica	Angiosperms
A114|A114-A0A2J6JXZ2	Protein kinase domain	Lactuca sativa	Angiosperms
A115|A115-A0A2Z7B8S2	Protein kinase domain	Dorcoceras hygrometricum	Angiosperms
A116|A116-A0A5P1E7Y4	Protein kinase domain	Asparagus officinalis	Angiosperms
A117|A117-A0A5P1F0Z8	Protein kinase domain	Asparagus officinalis	Angiosperms
A118|A118-Kaladp0040s0137.1	serine/threonine-protein kinase PBS1	Ziziphus jujuba	Angiosperms
A119|A119-A0A251ULT6	Protein kinase domain	Helianthus annuus	Angiosperms
A120|A120-A0A251RUB6	Protein kinase domain	Helianthus annuus	Angiosperms
A121|A121-PNY12509.1	Serine/threonine-protein kinase PBS1-like	Trifolium pratense	Angiosperms
A122|A122-LOC108846258	probable serine/threonine-protein kinase RLCKVII	Raphanus sativus	Angiosperms
A123|A123-EPS66443.1	HIPPOTETICAL PROTEIN	Genlisea aurea	Angiosperms
A124|A124-LOC9315234	Serine/threonine-protein kinase PBS1-like-6	Arabidopsis lyrata	Angiosperms
A125|A125-PAN15826.1	Protein kinase domain	Panicum hallii	Angiosperms
A126|A126-LOC8067569	Serine/threonine-protein kinase PBS1-like-7	Sorghum bicolor	Angiosperms
A127|A127-EMS68686.1	serine/threonine-protein kinase PBS1	Triticum urartu	Angiosperms
A128|A128-LOC109774779	Serine/threonine-protein kinase PBS1-like	Aegilops tauschii	Angiosperms
A129|A129-EPS68489.1	HYPOTHETICAL PROTEIN	Genlisea aurea	Angiosperms
A130|A130-A0A5E4EWW2	serine/threonine-kinase	Prunus dulcis	Angiosperms
A131|A131-A0A2I0L8D1	Protein kinase domain	Punica granatum	Angiosperms
A132|A132-A0A2I0JNM1	Protein kinase domain	Punica granatum	Angiosperms
A133|A133-GBG73041.1	HYPOTHETICAL PROTEIN	Chara braunii	Charophyta
A134|A134-ADX68910.1	brassinosteroid-like receptor protein	Picea abies	Gymnosperms
A135|A135-ATP67107.1	HYPOTHETICAL PROTEIN	Pinus pinaster	Gymnosperms
A136|AcvPHY3	PHY3	Adiantum capillus-veneris	Pteridophyta
A137|LauNeo ACY92450.1	neochrome	Lindsaea austrosinica	Pteridophyta
A138|AML79240.1	putative LOV domain-containing protein	Taxus baccata	Gymnosperms
A139|A139-COCSUDRAFT66339	kinase-like protein	Coccomyxa subellipsoidea	Chlorophyta
A140|AHZ63854.1	phototropin	Gnetum montanum	Gymnosperms
A141|A141-GAQ85442.1	Protein kinase domain	Klebsormidium nitens	Charophyta
A142|A142-NaRLKBAF79980.1	receptor-like kinase	Nitella axillaris	Charophyta
A143|A143-mrna06753.1v1.0	PROTEIN KINASE FAMILY PROTEIN	Fragaria vesca	Angiosperms
A144|A144-A0A443P8A0	Serine/threonine-protein kinase PBS1	Cinnamomum micranthum	Angiosperms
A145|A145-K3YQ98	Protein kinase domain	Setaria italica	Angiosperms
A146|LlpLOVdpAML78026.1	putative LOV domain-containing protein	Lindsaea linearis	Pteridophyta
A147|A147-Pavir.Aa02161.1	Serine/threonine-protein kinase PBS1	Panicum virgatum	Angiosperms
A148|A148-KAPU94870.1	leucine-rich repeat receptor-like protein kinase	Pohlia nutans	Moss
A149|A149-LhpLOVdp	putative LOV domain-containing protein	Lonchitis hirsuta	Pteridophyta
A150|A150-A0A5P1FHP5	Protein kinase domain	Asparagus officinalis	Angiosperms
A151|A151-OMO72628.1	hypothetical protein	Corchorus olitorius	Angiosperms
A152|A152-LOC110877396	Serine/threonine-protein kinase PBS1-like	Helianthus annuus	Angiosperms
A153|A153-AcRKAIA99455.1	putative somatic embryogenesis receptor kinase	Adiantum capillus-veneris	Pteridophyta
A154|A154-M4CQI0	Protein kinase domain	Brassica rapa subsp. Pekinensis	Angiosperms
A155|A155-B8AXG7	Protein kinase domain-containing protein	Oryza sativa	Angiosperms
A156|A156-LOC107416413	receptor-like protein kinase FERONIA	Ziziphus jujuba	Angiosperms
A157|A157-101314641	putative receptor-like protein kinase	Fragaria vesca	Angiosperms
A158|A158-LOC108818503	Serine/threonine-protein kinase PBS1-like	Raphanus sativus	Angiosperms
A159|A159-A0A453GIA6	Protein kinase domain	Aegilops tauschii	Angiosperms
A160|A160-A0A5J9V222	Protein kinase domain	Eragrostis curvula	Angiosperms
A161|A161-A0A0D9YJR9	Protein kinase domain	Oryza glumipatula	Angiosperms
A162|A162-Sphfalx0021s0054.1	Protein kinase domain	Sphagnum fallax	Moss
A163|A163-LOC109713813	Serine/threonine-protein kinase PBS1-like21	Ananas comosus	Angiosperms
A164|A164-LOC110790751	Serine/threonine-protein kinase PBS1-like23	Spinacia oleracea	Angiosperms
A165|A165-A0A443NDJ9	Serine/threonine-protein kinase CDL1-like protein	Cinnamomum micranthum	Angiosperms
A166|A166-101295698	probable LRR receptor-like serine/threonine-protein kinase	Fragaria vesca	Angiosperms
A167|A167-LOC112283883	Serine/threonine-protein kinase PBS1-like7	Physcomitrella patens	Moss
A168|A168-A0A2U1NTM5	Protein kinase domain	Artemisia annua	Angiosperms
A169|A169-KMZ56879.1	Protein kinase domain	Zostera marina	Angiosperms
A170|A170-8AT94	Protein kinase domain	Oryza sativa subsp. Indica	Angiosperms
A171|A171-A0A443PX47	Serine/threonine-protein kinase CDL1-like	Cinnamomum micranthum	Angiosperms
A172|A172-111366059	Serine/threonine-protein kinase PBS1-like21	Olea europaea	Angiosperms
A173|A173-LOC105156909	Serine/threonine-protein kinase PBS1-like27	Sesamum indicum	Angiosperms
A174|A174-LOC110819901	Serine/threonine-protein kinase PBS1-like27	Carica papaya	Angiosperms
A175|A175-A0A068TRM7	Protein kinase domain	Coffea canephora	Angiosperms
A176|A176-LOC105171481	Serine/threonine-protein kinase PBS1-like27	Sesamum indicum	Angiosperms
A177|A177-LOC109175002	serine/threonine-protein kinase CDL1	Ipomoea nil	Angiosperms
A178|A178-A0A3S4PTI0	Serine/threonine-protein kinase CDL1-like	Cinnamomum micranthum	Angiosperms
A179|A179-Spipo3G0040700	Protein kinase domain	Spirodela polyrhiza	Angiosperms
A180|A180-A0A4S4DNN2	Protein kinase domain	Camellia sinensis	Angiosperms
A181|A181-104000072	serine/threonine-protein kinase CDL1-like	Musa acuminata	Angiosperms
A182|A182-LOC104827116	serine/threonine-protein kinase CDL1-like	Tarenaya hassleriana	Angiosperms
A183|A183-102717901	Protein kinase domain	Oryza brachyantha	Angiosperms
A184|A184-A0A2R6P4D9	Serine/threonine-protein kinase	Actinidia chinensis	Angiosperms
A185|A185-Tp57577	Serine/threonine-protein kinase PBS1	Trifolium pratense	Angiosperms
A186|A186-AaLRRKALR83541.1	leucine-rich repeat receptor-like kinase	Adiantum aethiopicum	Pteridophyta
A187|A187-103995349	serine/threonine-protein kinase CDL1	Musa acuminata	Angiosperms
A188|A188-103998241	serine/threonine-protein kinase CDL1	Musa acuminata	Angiosperms
A189|A189-LOC109175864	Serine/threonine-protein kinase PBS1	Ipomoea nil	Angiosperms
A191|03977711	serine/threonine-protein kinase CDL1	Musa acuminata	Angiosperms
A191|A191-108196251	serine/threonine-protein kinase CDL1	Daucus carota	Angiosperms
A192|A192-A0A4Y7J4Z4	Protein kinase domain	Papaver somniferum	Angiosperms
A193|A193-A0A103XRM2	Concanavalin A-like lectin/glucanase	Cynara cardunculus	Angiosperms
A194|A194-A0A2R6P373	Serine/threonine-protein kinase	Actinidia chinensis	Angiosperms
A195|A195-LOC111472284	Serine/threonine-protein kinase PBS1-like27	Cucurbita máxima	Angiosperms
A196|A196-A0A078IUE7	BnaC03g71490D protein	Brassica napus	Angiosperms
A197|A197-108199240	serine/threonine-protein kinase CDL1-like	Daucus carota	Angiosperms
A198|A198-1088818_0:0025a6	Serine/threonine-protein kinase PBS1	Apostasia shenzhenica	Angiosperms
A199|A199-A0A5A7RGI9	Protein kinase domain	Striga asiatica	Angiosperms
A200|A200-OAE29636.1	HYPOTHETICAL PROTEIN	Marchantia polymorpha	Angiosperms
A201|A201-LOC109851463	Serine/threonine-protein kinase PBS1-like7	Asparagus officinalis	Angiosperms
A202|A202-LOC107471145	serine/threonine-protein kinase BIK1-like	Arachis duranensis	Angiosperms
A203|A203-A0A078FLA4	BnaC09g39200D protein	Brassica napus	Angiosperms
A204|A204-LOC108344550	probable serine/threonine-protein kinase NAK	Vigna angularis	Angiosperms
A205|A205-A0A5A7PJW0	Protein kinase domain	Striga asiatica	Angiosperms
A206|A206-LOC110033478	Serine/threonine-protein kinase PBS1-like7	Phalaenopsis equestrisPBL7	Angiosperms
A207|A207-PIA38762.1	Protein kinase domain	Aquilegia coerulea	Angiosperms
A208|A208-A0A5J9TXY7	Protein kinase domain	Eragrostis curvula	Angiosperms
A209|A209-LOC100845438	Serine/threonine-protein kinase PBS1-like7	Brachypodium distachyon	Angiosperms
A210|A210-102721589	serine/threonine-protein kinase CDL1-like	Oryza brachyantha	Angiosperms
A211|A211-A0A443NNF5	Serine/threonine-protein kinase PBS1	Cinnamomum micranthum	Angiosperms
A212|A212-A0A5J5C3J9	Protein kinase domain	Nyssa sinensis	Angiosperms
A213|A213-A0A4S4E5G8	Protein kinase domain	Camellia sinensis	Angiosperms
A214|A214-M0TSJ6	Protein kinase domain	Musa acuminata	Angiosperms
A215|A215-ALR83540.1	Leucine-rich repeat receptor-like kinase	Ginkgo biloba	Ginkgoopsida
A216|A216-LOC109778264	Serine/threonine-protein kinase PBS1-like7	Aegilops tauschii	Angiosperms
A217|A217-LOC110092571	Serine/threonine-protein kinase PBS1	Dendrobium catenatum	Angiosperms
A218|A218-LOC110731365	Serine/threonine-protein kinase PBS1-like23	Chenopodium quinoa	Angiosperms
A219|A219-LOC109756959	Serine/threonine-protein kinase PBS1-like7	Aegilops tauschii	Angiosperms
A220|A220-LOC109830615	Serine/threonine-protein kinase PBS1-like	Asparagus officinalis	Angiosperms
A221|A221-LOC105034278	Serine/threonine-protein kinase PBS1-like	Asparagus officinalis	Angiosperms
A222|A222-LOC105048968	Serine/threonine-protein kinase PBS1	Elaeis guineensis	Angiosperms
A223|A223-A0A443N7L4	Serine/threonine-protein kinase PBS1	Cinnamomum micranthum	Angiosperms
A224|A224-A0A5D3ADM4	Protein kinase domain	Gossypium mustelinum	Angiosperms
A225|A225-J3M6I1	Protein kinase domain	Oryza brachyantha	Angiosperms
A226|A226-LOC109710403	Serine/threonine-protein kinase PBS1-like	Ananas comosus	Angiosperms
A227|A227-A0A2R6QRF8	Serine/threonine-protein kinase	Actinidia chinensis	Angiosperms
A228|A228-A0A2R6REL7	Serine/threonine-protein kinase	Actinidia chinensis	Angiosperms
A229|A229-ADE76472.1	unknown	Picea sitchensis	Gymnosperms
A230|A230-LOC100830409	Serine/threonine-protein kinase PBS1-like7	Brachypodium distachyon	Angiosperms
A231|A231-LOC110027867	Serine/threonine-protein kinase PBS1-like	Phalaenopsis equestris	Angiosperms
A232|A232-A0A4S8IEH3	Protein kinase domain	Musa balbisiana	Angiosperms
A233|A233-LOC108844003	Serine/threonine-protein kinase PBS1	Raphanus sativus	Angiosperms
A234|A234-LOC4326237	Serine/threonine-protein kinase PBS1-like7	Oryza sativa Japonica	Angiosperms
A235|A235-A0A5A7PVX7	Protein kinase domain	Striga asiatica	Angiosperms
A236|A236-A0A328CZG9	Protein kinase domain	Cuscuta australis	Angiosperms
A237|A237-A0A4S4E5M2	Protein kinase domain	Camellia sinensis	Angiosperms
A238|A238-OEL37153.1	Serine/threonine-protein kinase PBS1	Dichanthelium oligosanthes	Angiosperms
A239|A239-A0A2I0ASL5	Serine/threonine-protein kinase PBS1	Apostasia shenzhenica	Angiosperms
A240|A240-LOC105958008	Serine/threonine-protein kinase PBS1	Erythranthe guttata	Angiosperms
A241|A241-LOC109770260	Serine/threonine-protein kinase PBS1-like7	Aegilops tauschii	Angiosperms
A242|A242-LOC110028637	Serine/threonine-protein kinase PBS1-like7	Phalaenopsis equestris	Angiosperms
A243|A243-A0A068UYJ8	Protein kinase domain	Coffea canephora	Angiosperms
A244|A244-LOC104882836	serine/threonine-protein kinase CDL1	Beta vulgaris	Angiosperms
A245|A245-LOC110876806	Serine/threonine-protein kinase PBS1-like18	Helianthus annuus	Angiosperms
A246|A246-OEL36186.1	Serine/threonine-protein kinase PBS1	Dichanthelium oligosanthes	Angiosperms
A247|A247-LOC17889262	Serine/threonine-protein kinase PBS1-like6	Capsella rubella	Angiosperms
A248|A248-XP_024388663.1	receptor-like cytoplasmic kinase 176	Physcomitrella patens	Moss
A249|A249-M0SD10	Protein kinase domain	Musa acuminata	Angiosperms
A250|A250-LOC100839243	Serine/threonine-protein kinase PBS1-like7	Brachypodium distachyon	Angiosperms
A251|A251-LOC18028063	Serine/threonine-protein kinase PBS1-like6	Eutrema salsugineum	Angiosperms
A252|A252-LOC8062581	Serine/threonine-protein kinase PBS1-like23	Sorghum bicolor	Angiosperms
A253|A253-M0RFL4	Protein kinase domain	Musa acuminata	Angiosperms
A254|A254-100191239	Protein kinase domain	Zea mays	Angiosperms
A255|A255-LOC100832072	Serine/threonine-protein kinase PBS1-like23	Brachypodium distachyon	Angiosperms
A256|A256-LOC104818845	serine/threonine-protein kinase CDL1-like	Tarenaya hassleriana	Angiosperms
A257|A257-LOC103632376	Serine/threonine-protein kinase PBS1-like23	Zea mays	Angiosperms
A258|A258-LOC110024789	Serine/threonine-protein kinase PBS1-like27	Phalaenopsis equestris	Angiosperms
A259|A259-OEL14892.1	Serine/threonine-protein kinase	Dichanthelium oligosanthes	Angiosperms
A260|A260-OEL24530.1	Serine/threonine protein kinase CDL1	Dichanthelium oligosanthes	Angiosperms
A261|A261-LOC101783701	Serine/threonine-protein kinase PBS1-like23	Setaria itálica	Angiosperms
A262|A262-LOC4347926	Serine/threonine-protein kinase PBS1-like23	Oryza sativa Japonica	Angiosperms
A263|A263-LOC104802722	serine/threonine-protein kinase CDL1-like	Tarenaya hassleriana	Angiosperms
A264|A264-M0TLB8	Protein kinase domain	Musa acuminata	Angiosperms
A265|A265-A0A199WAZ5	Serine/threonine-protein kinase PBS1	Ananas comosus	Angiosperms
A266|A266-PAN11089.1	Serine/threonine-protein kinase PBS1-like23	Panicum hallii	Angiosperms
A267|A267-OEL19995.1	Serine/threonine-protein kinase CDL1	Dichanthelium oligosanthes	Angiosperms
A268|A268-LOC101755770	probable serine/threonine-protein kinase PBL7	Setaria italica foxtail millet	Angiosperms
A269|A269-A0A5N6PS69	Protein kinase domain	Mikania micrantha	Angiosperms
A270|A270-LOC111258252	probable serine/threonine-protein kinase PBL25	Setaria italica (foxtail Millet	Angiosperms
A271|A271-OthPBS1Oropetium_20150105_05286A	Serine/threonine-protein kinase PBS1	Oropetium thomaeum	Angiosperms
A272|A272-GAV91719.1	Pkinase domain-containing protein	Cephalotus follicularis	Angiosperms
A273|A273-A0A287MGW8	Protein kinase domain	Hordeum vulgare	Angiosperms
A274|A274-LOC102721957	serine/threonine-protein kinase CDL1-like	Oryza brachyantha	Angiosperms
A275|A275-LOC103435759	receptor-like cytoplasmic kinase 176	Malus domestica	Angiosperms
A276|A276-LOC109758699	Serine/threonine-protein kinase PBS1-like11	Aegilops tauschii	Angiosperms
A277|A277-LOC111905833	Serine/threonine-protein kinase PBS1-like18	Lactuca sativa	Angiosperms
A278|A278-A0A200R663	Protein kinase domain	Macleaya cordata	Angiosperms
A279|A279-KFK32284.1	Protein kinase domain	Arabis alpine	Angiosperms
A280|A280-LOC110883144	Serine/threonine-protein kinase PBS1-like17	Helianthus annuus	Angiosperms
A281|A281-LOC103871132	probable LRR receptor-like serine/threonine-protein kinase	Brassica rapa	Angiosperms
A282|A282-A0A1U7ZXV7	serine/threonine-protein kinase CDL1-like	Nelumbo nucifera	Angiosperms
A283|A283-LOC109733467	Serine/threonine-protein kinase PBS1-like25	Aegilops tauschii	Angiosperms
A284|A284-103634484	Putative serine/threonine-protein kinase RLCKVII	Zea mays	Angiosperms
A285|A285-LOC103965951	G-type lectin S-receptor-like serine/threonine-protein kinase SD1-1	Pyrus x bretschneideri	Angiosperms
A286|A286-OEL25261.1	Serine/threonine-protein kinase PBS1	Dichanthelium oligosanthes	Angiosperms
A287|A287-LOC101785262	Serine/threonine-protein kinase PBS1-like7	Setaria italica foxtail Millet	Angiosperms
A288|A288-A0A1R3KLX9	Protein kinase domain	Corchorus olitorius	Angiosperms
A289|A289-LOC112034189	receptor-like protein kinase FERONIA	Quercus suber	Angiosperms
A290|A290-PAN50235.1	Serine/threonine-protein kinase PBS1-like7	Panicum hallii	Angiosperms
A291|A291-Os03g0283900	Serine/threonine-protein kinase PBS1-like27	Oryza sativa Japonica	Angiosperms
A292|A292-102712431	Serine/threonine-protein kinase PBS1	Oryza brachyantha	Angiosperms
A293|A293-A0A3S4NUF4	Serine/threonine-protein kinase CDL1-like	Cinnamomum micranthum	Angiosperms
A294|A294-LOC108330065	serine/threonine-protein kinase CDL1-like	Vigna angularis	Angiosperms
A295|A295-SELMODRAFT_110362	protein STRUBBELIG-RECEPTOR FAMILY 8	Selaginella moellendorffii	Lycophyte
A296|A296-LOC103650676	Serine/threonine-protein kinase PBS1-like25	Zea mays	Angiosperms
A297|A297-PKI39317.1	Protein kinase domain	Punica granatum	Angiosperms
A298|A298-LOC109781043	probable serine/threonine-protein kinase PIX13	Aegilops tauschii	Angiosperms
A299|A299-EMS66854.1	Protein kinase APK1A, chloroplastic	Triticum urartu	Angiosperms
A300|A300-PAN26288.1	Protein kinase domain	Panicum hallii	Angiosperms
A301|A301-LOC104900857	cysteine-rich receptor-like protein kinase 8	Beta vulgaris	Angiosperms
A302|A302-SELMODRAFT_80744	hypothetical protein	Selaginella moellendorffii	Lycophyte
A303|A303-PIN14366.1	Tyrosine kinase	Handroanthus impetiginosus	Angiosperms
A304|A304-LOC111886728	Serine/threonine-protein kinase PBS1-like27	Lactuca sativa	Angiosperms
A305|A305-PAN26317.1	hypothetical protein	Panicum hallii	Angiosperms
A306|A306-LOC8285769	Serine/threonine-protein kinase PBS1-like10	Ricinus communis	Angiosperms
A307|A307-LOC108841721	probable LRR receptor-like serine/threonine-protein kinase	Raphanus sativus	Angiosperms
A308|A308-LOC101503660	receptor-like cytoplasmic kinase 185	Cicer arietinum	Angiosperms
A309|A309-LOC100844145	Serine/threonine-protein kinase PBS1-like27	Brachypodium distachyon	Angiosperms
A310|A310-LOC103961642	serine/threonine-protein kinase	Pyrus x bretschneideri	Angiosperms
A311|A311-LOC8081452	Serine/threonine-protein kinase PBS1-like7	Sorghum bicolor	Angiosperms
A312|A312-LOC110904744	receptor-like cytoplasmic kinase 176	Helianthus annuus	Angiosperms
A313|A313-D8S619	Protein kinase domain-containing protein	Selaginella moellendorffii	Lycophyte
A314|A314-LOC102662273	receptor-like protein kinase FERONIA	Glycine max	Angiosperms
A315|A315-PAN36407.1	Serine/threonine-protein kinase PBS1-like21	Panicum hallii	Angiosperms
A316|A316-SELMODRAFT_112070	STRUBBELIG-RECEPTOR FAMILY 8	Selaginella moellendorffii	Lycophyte
A317|A317-PAN06184.1	Protein kinase domain	Panicum hallii	Angiosperms
A318|A318-LOC110115010	Serine/threonine-protein kinase PBS1-like27	Dendrobium catenatum	Angiosperms
A319|A319-M1AFW9	Protein kinase domain	Solanum tuberosum	Angiosperms
A320|A320-A0A2G5E5H6	Protein kinase domain	Aquilegia coerulea	Angiosperms
A321|A321-LOC106804320	Serine/threonine-protein kinase PBS1-like27	Setaria itálica	Angiosperms
A322|A322-100193149	Protein kinase domain	Zea mays	Angiosperms
A323|A323-Niben101Scf05202g00005.1	serine/threonine-protein kinase CDL1-like	Nicotiana tabacum	Angiosperms
A324|A324-OEL36841.1	Serine/threonine-protein kinase	Dichanthelium oligosanthes	Angiosperms
A325|A325A0A4D9ADT7	Serine/threonine-protein kinase PBS1	Salvia splendens	Angiosperms
A326|A326-EMS58714.1	Serine/threonine-protein kinase PBS1	Triticum urartu	Angiosperms
A327|A327-103996684	Serine/threonine-protein kinase PBS1	Musa acuminata	Angiosperms
A328|A328-101307507	probable serine/threonine-protein kinase Cx32, chloroplastic	Fragaria vesca	Angiosperms
A329|A329-LOC110731912	Serine/threonine-protein kinase PBS1-like27	Chenopodium quinoa	Angiosperms
A330|A330-OEL29886.1	Serine/threonine-protein kinase PBS1	Dichanthelium oligosanthes	Angiosperms
A331|A331-GAV92667.1	Protein kinase domain	Cephalotus follicularis	Angiosperms
A332|A332-LOC109807025	probable serine/threonine-protein kinase PIX13	Cajanus cajan	Angiosperms
A333|A333-LOC104737970	Serine/threonine-protein kinase PBS1-like	Camelina sativa	Angiosperms
A334|A334-LOC107484697	Serine/threonine-protein kinase PBS1-like11	Arachis duranensis	Angiosperms
A335|A335-PKI74639.1	Protein kinase domain	Punica granatum	Angiosperms
A336|A336-LOC103956522	protein kinase APK1A, chloroplastic-like	Pyrus x bretschneideri	Angiosperms
A337|A337-PNX94680.1	Serine/threonine-protein kinase PBS1-like	Trifolium pratense	Angiosperms
A338|A338-LOC110824639	Serine/threonine-protein kinase PBS1-like27	Carica papaya	Angiosperms
A339|A339-LOC111298251	Serine/threonine-protein kinase PBS1-like	Durio zibethinus	Angiosperms
A340|A340-LOC110896597	Serine/threonine-protein kinase PBS1-like21	Helianthus annuus	Angiosperms
A341|A341-GAV92589.1	Pkinase domain-containing protein	Cephalotus follicularis	Angiosperms
A342|A342-LOC110034372	Serine/threonine-protein kinase PBS1-like27	Phalaenopsis equestris	Angiosperms
A343|A343-AFG44754.1	hypothetical protein	Pinus taeda	Gymnosperms
A344|A344-ACH59260.1	LRR receptor-like protein kinase, partial	Pseudotsuga menziesii	Gymnosperms
A345|A345-A0A067GTS8	Protein kinase domain	Citrus sinensis	Angiosperms
A346|A346-A0A368PL81	Protein kinase domain	Setaria italica	Angiosperms
A347|A347-A0A3B5ZVP1	Protein kinase domain	Triticum aestivum	Angiosperms
A348|A348-A0A3B6C6Q2	Protein serine/threonine kinase	Triticum aestivum	Angiosperms
A349|A349-A0A1U8E6G8	Serine/threonine-protein kinase PBS1	Capsicum annuum	Angiosperms
A350|A350-A0A0D2Q6X1	Protein kinase domain	Gossypium raimondii	Angiosperms
A351|A351-A0A397XMK6	Protein kinase domain	Brassica campestris	Angiosperms
A352|A352-LOC112282882	Serine/threonine-protein kinase PBS1-like7	Physcomitrella patens	Moss
A353|A353-100283091	Protein kinase domain	Zea mays	Angiosperms
A354|A354-A0A0D2UVL2	Protein kinase domain	Gossypium raimondii	Angiosperms
A355|A355-A0A0L9VER5	Protein kinase domain	Phaseolus angularis	Angiosperms
A356|A356-A0A1S3XBK3	serine/threonine-protein kinase CDL1-like	Nicotiana tabacum	Angiosperms
A357|A357-C5XSN6	Protein kinase domain	Sorghum bicolor	Angiosperms
A358|A358-A0A0D3G6V3	Protein kinase domain	Oryza barthii	Angiosperms
A359|A359-A0A0E0N7C7	Protein kinase domain	Oryza rufipogon	Angiosperms
A360|A360-A0A0E0PLM1	Protein kinase domain	Oryza rufipogon	Angiosperms
A361|A361-A0A3B6H4U8	Protein kinase domain	Triticum aestivum	Angiosperms
A362|A362-A0A3B6DCW2	Protein kinase domain	Triticum aestivum	Angiosperms
A363|A363-PHAVU008G001400g	Protein kinase domain	Phaseolus vulgaris	Angiosperms
A364|A364-A0A2P6R064	Protein kinase domain	Rosa chinensis	Angiosperms
A365|A365-LOC18788970	Serine/threonine-protein kinase PBS1	Prunus pérsica	Angiosperms
A366|A366-100777987	Protein kinase domain-containing protein	Glycine max	Angiosperms
A367|A367-101256183	serine/threonine-protein kinase PBS1	Solanum lycopersicum	Angiosperms
A368|A368-A0A0B0P128	serine/threonine-protein kinase PBS1	Gossypium arboreum	Angiosperms
A369|A369-A0A0D2M5V1	Protein kinase domain	Gossypium raimondii	Angiosperms
A370|A370-A0A2C9UTI2	Protein kinase domain	Manihot esculenta	Angiosperms
A371|A371-A0A498ICX1	Protein kinase domain	Malus domestica	Angiosperms
A372|A372-LOC21400483	serine/threonine-protein kinase PBS1	Morus notabilis	Angiosperms
A373|A373-A0A287FS82	Protein kinase domain	Hordeum vulgare	Angiosperms
A374|A374-B9RM95	Receptor serine-threonine protein kinase	Ricinus communis	Angiosperms
A375|A375-A0A067JSB9	Protein kinase domain	Jatropha curcas	Angiosperms
A376|A376-XP_002871549.1	serine/threonine-protein kinase PBS1	Arabidopsis lyrata	Angiosperms
A377|A377-Cagra.0596s0008.1	serine/threonine-protein kinase PBS1	Capsella rubella	Angiosperms
A378|A378-A0A087G6P0	Protein kinase domain	Arabis alpine	Angiosperms
A379|A379-Thhalv10013511m	serine/threonine-protein kinase PBS1	Eutrema salsugineum	Angiosperms
A380|A380-A0A1S4DLR6	Serine/threonine-protein kinase PBS1-like	Nicotiana tabacum	Angiosperms
A381|A381-XP_009125889.1	serine/threonine-protein kinase PBS1	Brassica rapa	Angiosperms
A382|A382-A0A1S3ZDX8	Serine/threonine-protein kinase PBS1-like	Nicotiana tabacum	Angiosperms
A383|A383-A0A0E0G784	Protein kinase domain	Oryza nivara	Angiosperms
A384|A384-LOC4329463	serine/threonine-protein kinase PBS1	Oryza sativa Japonica	Angiosperms
A385|A385-LOC102630702	Serine/threonine-protein kinase PBS1-like27	Citrus sinensis	Angiosperms
A386|A386-A0A1U7YW15	serine/threonine-protein kinase CDL1-like	Nelumbo nucifera	Angiosperms
A387|A387-A0A498IDV4	Protein kinase domain	Malus domestica	Angiosperms
A388|A388-A0A0B0MKC9	serine/threonine-protein kinase PBS1	Gossypium arboretum	Angiosperms
A389|A389-A0A0D2NHF1	Protein kinase domain	Gossypium raimondii	Angiosperms
A390|A390-A0A2P6QYB5	Protein kinase domain	Rosa chinensis	Angiosperms
A391|A391-A0A067KYE6	Protein kinase domain	Jatropha curcas	Angiosperms
A392|A392-B9RT11	Receptor serine-threonine protein kinase, putative	Ricinus communis	Angiosperms
A393|A393-A0A0B0MEM0	serine/threonine-protein kinase PBS1	Gossypium arboretum	Angiosperms
A394|A394-A0A2C9WAG1	Protein kinase domain	Manihot esculenta	Angiosperms
A395|A395-A0A0B0MRF4	serine/threonine-protein kinase PBS1	Gossypium arboretum	Angiosperms
A396|A396-A0A0D2Q565	Protein kinase domain	Gossypium raimondii	Angiosperms
A397|A397-A0A1J6KHY8	serine/threonine-protein kinase PBS1	Nicotiana attenuate	Angiosperms
A398|A398-A0A1R3JU90	Protein kinase domain	Corchorus olitorius	Angiosperms
A399|A399-A0A1S3XRX0	serine/threonine-protein kinase CDL1-like	Nicotiana tabacum	Angiosperms
A400|A400-100783535	Serine/threonine-protein kinase PBS1-like27	Glycine max	Angiosperms
A401|A401-A0A087G897	Protein kinase domain	Arabis alpine	Angiosperms
A402|A402-A0A151T743	serine/threonine-protein kinase PBS1	Cajanus cajan	Angiosperms
A403|A403-A0A1S3AXF0	serine/threonine-protein kinase CDL1	Cucumis melo	Angiosperms
A404|A404-A0A2C9UBV6	Protein kinase domain	Manihot esculenta	Angiosperms
A405|A405-A0A2H3YIJ5	Serine/threonine-protein kinase PBS1-like7	Phoenix dactylifera	Angiosperms
A406|A406-AT5G18610	Protein kinase domain	Arabidopsis thaliana	Angiosperms
A407|A407-D7LYF0	Kinase family protein	Arabidopsis lyrata	Angiosperms
A408|A408-LOC17881146	Serine/threonine-protein kinase PBS1-like27	Capsella rubella	Angiosperms
A409|A409-LOC18019044	Serine/threonine-protein kinase PBS1-like27	Eutrema salsugineum	Angiosperms
A410|A410-PHAVU006G162400g	Protein kinase domain	Phaseolus vulgaris	Angiosperms
A411|A411-A0A2P5E436	Mitogen-activated protein kinase kinase kinase	Parasponia andersonii	Angiosperms
A412|A412-A0A2P5ERU2	Serine/threonine protein kinase	Trema orientale	Angiosperms
A413|A413-LOC18792881	Serine/threonine-protein kinase PBS1-like27	Prunus pérsica	Angiosperms
A414|A414-101245581	Protein kinase domain	Solanum lycopersicum	Angiosperms
A415|A415-A0A251RM65	Protein kinase domain	Helianthus annuus	Angiosperms
A416|A416-A0A2I4G9N7	serine/threonine-protein kinase CDL1-like	Juglans regia	Angiosperms
A417|A417-A0A4P1RMR5	Protein kinase domain	Lupinus angustifolius	Angiosperms
A418|A418-103627200	serine/threonine-protein kinase PBS1	Zea mays	Angiosperms
A419|A419-A0A059B5Z1	Protein kinase domain	Eucalyptus grandis	Angiosperms
A420|A420-A0A0J8B4K8	Protein kinase domain	Beta vulgaris	Angiosperms
A421|A421-11442947	Serine/threonine-protein kinase PBS1-like	Medicago truncatula	Angiosperms
A422|A422-A0A251UIR3	Putative mitogen-activated protein (MAP) kinase	Helianthus annuus	Angiosperms
A423|A423-LOC21406335	Serine/threonine-protein kinase PBS1-like27	Morus notabilis	Angiosperms
A424|A424-A0A1S2XCY8	Serine/threonine-protein kinase PBS1-like27	Cicer arietinum	Angiosperms
A425|A425-A0A2H3WZX1	Serine/threonine-protein kinase PBS1-like27	Phoenix dactylifera	Angiosperms
A426|A426-A0A2I4F320	serine/threonine-protein kinase CDL1-like	Juglans regia	Angiosperms
A427|A427-A0A0D2S2S1	Protein kinase domain	Gossypium raimondii	Angiosperms
A428|A428-A0A0D9WFT6	Protein kinase domain	Leersia perrieri	Angiosperms
A429|A429-A0A2T7DC37	Protein kinase domain	Panicum hallii	Angiosperms
A430|A430-100382129	Protein kinase superfamily protein	Zea mays	Angiosperms
A431|A431-100193908	Protein kinase superfamily protein	Zea mays	Angiosperms
A432|A432-102722444	serine/threonine-protein kinase CDL1-like	Oryza brachyantha	Angiosperms
A433|A433-A0A0E0FYH4	Protein kinase domain	Oryza nivara	Angiosperms
A434|A434-I1HK35	Protein kinase domain	Brachypodium distachyon	Angiosperms
A435|A435-A0A446JZQ0	Protein kinase domain	Triticum turgidum	Angiosperms
A436|A436-A0A3B5Y202	Protein kinase domain	Triticum aestivum	Angiosperms
A437|A437-A0A0E0H006	Protein kinase domain	Oryza nivara	Angiosperms
A438|A438-A0A3B6EPA4	Protein kinase domain	Triticum aestivum	Angiosperms
A439|A439-C5YEV8	Protein kinase domain	Sorghum bicolor	Angiosperms
A440|A440-EMS62361.1	Serine/threonine-protein kinase PBS1	Triticum urartu	Angiosperms
A441|A441-K3Y6X9	Protein kinase domain	Setaria italica	Angiosperms
A442|A442-A0A0D9ZK40	Protein kinase domain	Oryza glumipatula	Angiosperms
A443|A443-A0A446L2R0	Protein kinase domain	Triticum turgidum	Angiosperms
A444|A444-D8RXH9	Protein kinase domain	Selaginella moellendorffii	Lycophyte
A445|A445-PAN37847.1	hypothetical protein	Panicum hallii	Angiosperms
A446|A446-A0A445D9T9	Protein kinase domain	Arachis hypogaea	Angiosperms
A447|A447-A0A446MC27	Protein kinase domain	Triticum turgidum	Angiosperms
A448|A448-K3Z5W4	Protein kinase domain	Setaria italica	Angiosperms
A449|A449-100279542	Protein kinase domain	Zea mays	Angiosperms
A450|A450-C5YX81	Protein kinase domain	Sorghum bicolor	Angiosperms
A451|A451-C5YX82	Protein kinase domain	Sorghum bicolor	Angiosperms
A452|A452-A0A0S3SKZ1	Protein kinase domain	Vigna angularis	Angiosperms
A453|A453-I1IXA5	Protein kinase domain	Brachypodium distachyon	Angiosperms
A454|A454-A0A314UFY7	Serine/threonine-protein kinase PBS1 isoform X1	Prunus yedoensis	Angiosperms
A455|A455-A0A2K3NLH7	Serine/threonine-protein kinase PBS1-like	Trifolium pratense	Angiosperms
A456|A456-A0A5E4EW25	serine/threonine-kinase	Prunus dulcis	Angiosperms
A457|A457-A0A5B6VG13	Serine/threonine-protein kinase PBS1-like	Gossypium australe	Angiosperms
A458|A458-A0A2H3XZG9	Serine/threonine-protein kinase PBS1	Phoenix dactylifera	Angiosperms
A459|A459-A0A1U8EJL0	Serine/threonine-protein kinase PBS1	Capsicum annuum	Angiosperms
A460|A460-214687_0:003c	serine/threonine-protein kinase CDL1-like	Musa acuminata	Angiosperms
A461|A461-LOC110639117	Serine/threonine-protein kinase PBS1-like	Hevea brasiliensis	Angiosperms
A462|A462-LOC112033137	Serine/threonine-protein kinase PBS1	Quercus suber	Angiosperms
A463|A463-A0A0B0P3A2	Serine/threonine-protein kinase PBS1	Gossypium arboretum	Angiosperms
A464|A464-A0A1U8M516	Serine/threonine-protein kinase PBS1-like	Gossypium hirsutum	Angiosperms
A465|A465-A0A5D3ACQ9	Protein kinase domain	Gossypium mustelinum	Angiosperms
A466|A466-LOC107417665	Serine/threonine-protein kinase PBS1	Ziziphus jujuba	Angiosperms
A467|A467-LOC111318441	Serine/threonine-protein kinase PBS1	Durio zibethinus	Angiosperms
A468|A468-A0A2C9UNZ8	Protein kinase domain	Manihot esculenta	Angiosperms
A469|A469-A0A5N5NAY9	Protein kinase domain	Salix brachista	Angiosperms
A470|A470-B9GZC6	Protein kinase domain	Populus trichocarpa	Angiosperms
A471|A471-LOC105133734	Serine/threonine-protein kinase PBS1-like	Populus euphratica	Angiosperms
A472|A472-LOC111281877	Serine/threonine-protein kinase PBS1-like	Durio zibethinus	Angiosperms
A473|A473-100305406	serine/threonine protein kinase	Glycine max	Angiosperms
A474|A474-A0A151U8B2	Serine/threonine-protein kinase PBS1	Cajanus cajan	Angiosperms
A475|A475-A0A1S2Y0L1	Serine/threonine-protein kinase PBS1 isoform X1	Cicer arietinum	Angiosperms
A476|A476-A0A1S2Y2H4	Serine/threonine-protein kinase PBS1 isoform X2	Cicer arietinum	Angiosperms
A477|A477-XP_010419881.2	Serine/threonine-protein kinase PBS1	Camelina sativa	Angiosperms
A478|A478-A0A0D3EFV1	Protein kinase domain	Brassica oleracea	Angiosperms
A479|A479-A0A2J6LE65	Protein kinase domain	Lactuca sativa	Angiosperms
A480|A480-A0A0D3AIS7	Protein kinase domain	Brassica oleracea	Angiosperms
A481|A481-A0A151TDB0	Serine/threonine-protein kinase PBS1	Cajanus cajan	Angiosperms
A482|A482-A0A3N6PXS2	Protein kinase domain	Brassica cretica	Angiosperms
A483|A483-A0A398A8N6	Protein kinase domain	Brassica campestris	Angiosperms
A484|A484-LOC104810211	Serine/threonine-protein kinase PBS1	Tarenaya hassleriana	Angiosperms
A485|A485-A0A314L0Y4	Serine/threonine-protein kinase PBS1	Nicotiana attenuate	Angiosperms
A486|A486-A0A175YRL2	Protein kinase domain	Daucus carota	Angiosperms
A487|A487-A0A2G9HHZ2	Serine/threonine protein kinase	Handroanthus impetiginosus	Angiosperms
A488|A488-LOC108836105	Serine/threonine-protein kinase PBS1	Raphanus sativus	Angiosperms
A489|A489-LOC103856003	Serine/threonine-protein kinase PBS1	Raphanus sativus	Angiosperms
A490|A490-A0A251RUB6	Protein kinase domain	Helianthus annuus	Angiosperms
A491|A491-A0A287ICY4	Protein kinase domain	Hordeum vulgare	Angiosperms
A492|A492-A0A1U8J682	serine/threonine-protein kinase CDL1-like	Gossypium hirsutum	Angiosperms
A493|A493-A0A2P5WD55	Protein kinase domain	Gossypium barbadense	Angiosperms
A494|A494-A0A5D2TAX2	Protein kinase domain	Gossypium mustelinum	Angiosperms
A495|A495-A0A2H5NZ35	Protein kinase domain	Citrus unshiu	Angiosperms
A496|A496-A0A2I0L8D1	Protein kinase domain	Punica granatum	Angiosperms
A497|DexNeoAHZ63816.1	neochrome	Dryopteris expansa	Pteridophyta
A498|PljNeo AHZ63819.1	neochrome	Plagiogyria japonica	Pteridophyta
A499|A499-A0A4U6U1V7	Protein kinase domain	Setaria viridis	Angiosperms
A500|A500-A0A3N6SWR7	Protein kinase domain	Brassica cretica	Angiosperms
A501|A501-A0A0E0K0A0	Protein kinase domain	Oryza punctata	Angiosperms
A502|A502-A0A0D9YSS0	Protein kinase domain	Oryza glumipatula	Angiosperms
A503|A503-A0A445BCI4	Protein kinase domain	Arachis hypogaea	Angiosperms
A504|A504-A0A445C2F8	Protein kinase domain	Arachis hypogaea	Angiosperms
A505|A505-A0A0E0CL51	Protein kinase domain	Oryza meridionalis	Angiosperms
A506|A506-B8AT94	Protein kinase domain	Oryza sativa subsp. Indica	Angiosperms
A507|A507-LOC108817636	serine/threonine-protein kinase CDL1-like	Raphanus sativus	Angiosperms
A508|A508-LOC108833676	serine/threonine-protein kinase CDL1-like	Raphanus sativus	Angiosperms
A509|A509-LOC108847302	serine/threonine-protein kinase CDL1-like	Raphanus sativus	Angiosperms
A510|A510-A0A2K1KK32	Protein kinase domain	Physcomitrella patens	Moss
A511|A511-A0A2P5WKR2	Protein kinase domain	Gossypium barbadense	Angiosperms
A512|A512-A0A5B6WLN4	Serine/threonine-protein kinase CDL1-like	Gossypium australe	Angiosperms
A513|A513-A0A0D3EEB5	Protein kinase domain	Brassica oleracea	Angiosperms
A514|A514-A0A0D9VGC3	Protein kinase domain	Leersia perrieri	Angiosperms
A515|A515-A0A3N6PNA0	Protein kinase domain	Brassica cretica	Angiosperms
A516|A516-A0A498HM77	Protein kinase domain	Malus domestica	Angiosperms
A517|A517-A0A540MVB6	Protein kinase domain	Malus baccata	Angiosperms
A518|A518-A0A5N5HB58	Serine/threonine-protein kinase PBS1-like	Pyrus ussuriensis	Angiosperms
A519|A519-LOC103403780	Serine/threonine-protein kinase PBS1-like27	Malus domestica	Angiosperms
A520|A520-LOC103932033	serine/threonine-protein kinase CDL1-like	Pyrus x bretschneideri	Angiosperms
A521|A521-LOC103958564	serine/threonine-protein kinase CDL1-like	Pyrus x bretschneideri	Angiosperms
A522|A522-LOC111292669	Serine/threonine-protein kinase PBS1-like27	Durio zibethinus	Angiosperms
A523|A523-101297427	serine/threonine-protein kinase CDL1	Fragaria vesca	Angiosperms
A524|A524-111382165	Serine/threonine-protein kinase PBS1-like27	Olea europaea var. sylvestris	Angiosperms
A525|A525-A0A1U8MBZ0	serine/threonine-protein kinase CDL1-like	Gossypium hirsutum	Angiosperms
A526|A526-A0A2P5WI51	Protein kinase domain	Gossypium barbadense	Angiosperms
A527|A527-A0A397ZT17	Protein kinase domain	Brassica campestris	Angiosperms
A528|A528-A0A5B6VFD3	Serine/threonine-protein kinase CDL1-like	Gossypium australe	Angiosperms
A529|A529-A0A5D2W2N2	Protein kinase domain	Gossypium mustelinum	Angiosperms
A530|A530-LOC103856323	Serine/threonine-protein kinase PBS1-like27	Brassica rapa	Angiosperms
A531|A531-A0A397XLD2	Protein kinase domain	Brassica campestris	Angiosperms
A532|A532-A0A4D9A0D2	Serine/threonine-protein kinase PBS1	Salvia splendens	Angiosperms
A533|A533-LOC103845820	Serine/threonine-protein kinase PBS1-like27	Brassica rapa	Angiosperms
A534|A534-LOC105117132	Serine/threonine-protein kinase CDL1-like	Populus euphratica	Angiosperms
A535|A535-LOC110664245	Serine/threonine-protein kinase PBS1-like27	Hevea brasiliensis	Angiosperms
A536|A536-A0A1U8IM87	serine/threonine-protein kinase CDL1-like	Gossypium hirsutum	Angiosperms
A537|A537-A0A1U8K5L2	serine/threonine-protein kinase CDL1-like	Gossypium hirsutum	Angiosperms
A538|A538-A0A3N7FK27	Protein kinase domain	Populus trichocarpa	Angiosperms
A539|A539-A0A5D2TBK2	Protein kinase domain	Gossypium mustelinum	Angiosperms
A540|A540-A0A5D2XNL3	Protein kinase domain	Gossypium mustelinum	Angiosperms
A541|A541-LOC105116025	serine/threonine-protein kinase CDL1-like	Populus euphratica	Angiosperms
A542|A542-LOC107426910	Serine/threonine-protein kinase PBS1-like27	Ziziphus jujuba	Angiosperms
A543|A543-LOC110673955	Serine/threonine-protein kinase PBS1-like27	Hevea brasiliensis	Angiosperms
A544|A544-A0A061EVX3	Serine/threonine-protein kinase PBS1	Theobroma cacao	Angiosperms
A545|A545-A0A0A0L562	Protein kinase domain	Cucumis sativus	Angiosperms
A546|A546-A0A0D3B1U3	Protein kinase domain	Brassica oleracea	Angiosperms
A547|A547-A0A1S3VJM3	Serine/threonine-protein kinase PBS1-like27	Vigna radiata	Angiosperms
A548|A548-A0A1U8HRL7	serine/threonine-protein kinase CDL1-like	Gossypium hirsutum	Angiosperms
A549|A549-A0A1U8I7U5	serine/threonine-protein kinase CDL1-like	Gossypium hirsutum	Angiosperms
A550|A550-A0A2P5YM33	Protein kinase domain	Gossypium barbadense	Angiosperms
A551|A551-A0A5D2THS7	Protein kinase domain	Gossypium mustelinum	Angiosperms
A552|A552-A0A5D2XXJ6	Protein kinase domain	Gossypium mustelinum	Angiosperms
A553|A553-LOC111279144	Serine/threonine-protein kinase PBS1-like27	Durio zibethinus	Angiosperms
A554|A554-LOC111306820	Serine/threonine-protein kinase PBS1-like27	Durio zibethinus	Angiosperms
A555|A555-LOC18603450	serine/threonine-protein kinase CDL1	Theobroma cacao	Angiosperms
A556|A556-NIOBTv3_g34290	serine/threonine-protein kinase CDL1	Nicotiana attenuata	Angiosperms
A557|A557-Niben101Scf02752g05009.1	serine/threonine-protein kinase CDL1	Nicotiana attenuata	Angiosperms
A558|A558-PAN06183.1	serine/threonine-protein kinase CDL1	Nicotiana attenuat	Angiosperms
A559|A559-A0A445I8H2	Serine/threonine-protein kinase PBS1-like27	Glycine soja	Angiosperms
A560|A560-A0A5D3CXP5	Serine/threonine-protein kinase CDL1	Cucumis melo	Angiosperms
A561|A561-A0A5J5AC98	Protein kinase domain	Nyssa sinensis	Angiosperms
A562|A562-LOC104706173	serine/threonine-protein kinase CDL1	Camelina sativa	Angiosperms
A563|A563-LOC104735924	serine/threonine-protein kinase CDL1-like	Camelina sativa	Angiosperms
A564|A564-LOC104770191	serine/threonine-protein kinase CDL1-like	Camelina sativa	Angiosperms
A565|A565-LOC111009260	Serine/threonine-protein kinase PBS1-like27	Momordica charantia	Angiosperms
A566|A566-A0A0D9VA01	Protein kinase domain	Leersia perrieri	Angiosperms
A567|A567-A0A314ZJB8	Serine/threonine-protein kinase PBS1-like27	Prunus yedoensis	Angiosperms
A568|A568-A0A5E4ESQ1	serine/threonine-kinase	Prunus dulcis	Angiosperms
A569|A569-A0A5N6NR58	Protein kinase domain	Mikania micrantha	Angiosperms
A570|A570-A0A5N6RCT3	Protein kinase domain	Carpinus fangiana	Angiosperms
A571|A571-LOC111997227	Serine/threonine-protein kinase PBS1-like27	Quercus suber	Angiosperms
A572|LOC102599236	serine/threonine-protein kinase CDL1	Solanum tuberosum	Angiosperms
A573|A573-A0A2G2XQZ3	Serine/threonine-protein kinase PBS1	Capsicum baccatum	Angiosperms
A574|A574-A0A2T7F6Y3	Protein kinase domain	Panicum hallii	Angiosperms
A575|A575-A0A4P1RMD0	Protein kinase domain	Lupinus angustifolius	Angiosperms
A576|A576-A0A2R6RVA8	Serine/threonine-protein kinase	Actinidia chinensis	Angiosperms
A577|A577-A0A4D9BL07	Serine/threonine-protein kinase PBS1	Salvia splendens	Angiosperms
A578|A578-LOC110738028	Serine/threonine-protein kinase PBS1-like27	Chenopodium quinoa	Angiosperms
A579|A579-LOC110739358	Serine/threonine-protein kinase PBS1-like28	Chenopodium quinoa	Angiosperms
A580|A580-LOC110021573	Serine/threonine-protein kinase PBS1-like7	Phalaenopsis equestris	Angiosperms
A581|A581-LOC104101148	Serine/threonine-protein kinase PBS1-like7	Nicotiana tomentosiformis	Angiosperms
A582|A582-LOC105045239	receptor-like cytoplasmic kinase 185	Elaeis guineensis	Angiosperms
A583|A583-LOC109338885	Serine/threonine-protein kinase PBS1-like7	Lupinus angustifolius	Angiosperms
A584|A584-LOC110109502	Serine/threonine-protein kinase PBS1-like27	Dendrobium catenatum	Angiosperms
A585|A585-A0A1D6N201	Protein kinase domain	Zea mays	Angiosperms
A586|A586-A0A1U8LZY5	serine/threonine-protein kinase CDL1-like	Gossypium hirsutum	Angiosperms
A587|A587-A0A1U8MC84	serine/threonine-protein kinase CDL1-like	Gossypium hirsutum	Angiosperms
A588|A588-A0A5B6UGZ3	Serine/threonine-protein kinase CDL1-like isoform X1	Gossypium australe	Angiosperms
A589|A589-A0A5D2TSE3	Protein kinase domain	Gossypium mustelinum	Angiosperms
A590|A590-A0A5D2Y2R8	Protein kinase domain	Gossypium mustelinum	Angiosperms
A591|A591-LOC108456723	Protein kinase domain	Gossypium mustelinum	Angiosperms
A592|A592-LOC110690497	serine/threonine-protein kinase CDL1-like	Gossypium arboreum	Angiosperms
A593|A593-LOC110711532	Serine/threonine-protein kinase PBS1-like	Chenopodium quinoa	Angiosperms
A594|A594-103977711	serine/threonine-protein kinase CDL1	Musa acuminata	Angiosperms
A595|A595-103994206	serine/threonine-protein kinase CDL1-like	Musa acuminata	Angiosperms
A596|A596-A0A1D6G4S8	Protein kinase domain	Zea mays	Angiosperms
A597|A597-A0A1D6N1Z9	Protein kinase domain	Zea mays	Angiosperms
A598|A598-A0A4Y7L911	Protein kinase domain	Papaver somniferum	Angiosperms
A599|A599-A0A1D6G4T1	Protein kinase domain	Zea mays	Angiosperms
A600|A600-A0A394DBS9	Protein kinase domain	Lupinus angustifolius	Angiosperms
A601|A601-LOC104897507	Serine/threonine-protein kinase PBS1	Beta vulgaris	Angiosperms
A602|A602-A0A0D9ZYC0	Protein kinase domain	Oryza glumipatula	Angiosperms
A603|A603-A0A199VU07	Serine/threonine-protein kinase PBS1	Ananas comosus	Angiosperms
A604|A604-A0A3L6SHZ7	Serine/threonine-protein kinase CDL1-like	Panicum miliaceum	Angiosperms
A605|A605-LOC109724221	Serine/threonine-protein kinase PBS1-like27	Ananas comosus	Angiosperms
A606|A606-A0A078IUE7	BnaC03g71490D protein	Brassica napus	Angiosperms
A607|A607-A0A0E0DQR4	Protein kinase domain	Oryza meridionalis	Angiosperms
A608|A608-A0A0E0L1S5	Protein kinase domain	Oryza punctata	Angiosperms
A609|A609-A0A0E0L1S6	Protein kinase domain	Oryza punctata	Angiosperms
A610|A610-A0A0D3EYE6	Protein kinase domain	Oryza barthii	Angiosperms
A611|A611-A0A0E0CCQ4	Protein kinase domain	Oryza meridionalis	Angiosperms
A612|A612-A0A0E0JTB7	Protein kinase domain	Oryza punctata	Angiosperms
A613|A613-A0A0D9VA02	Protein kinase domain	Leersia perrieri	Angiosperms
A614|A614-F2E500	Predicted protein	Hordeum vulgare	Angiosperms
A615|A615-A0A2H3YB92	Serine/threonine-protein kinase PBS1-like27 isoform X2	Phoenix dactylifera	Angiosperms
A616|A616-A0A446QD39	Protein kinase domain	Triticum turgidum	Angiosperms
A617|A617-LOC102720044	serine/threonine-protein kinase CDL1-like	Oryza brachyantha	Angiosperms
A618|A618-A0A0D9W4B4	Protein kinase domain	Leersia perrieri	Angiosperms
A619|A619-A0A0E0L1S7	Protein kinase domain	Oryza punctata	Angiosperms
A620|A620-A0A3L6QCM3	serine/threonine-protein kinase CDL1-like	Panicum miliaceum	Angiosperms
A621|A621-A0A2T7CU66	Protein kinase domain	Panicum hallii	Angiosperms
A622|A622-A0A3L6PZQ8	Serine/threonine-protein kinase NAK	Panicum miliaceum	Angiosperms
A623|A623-A0A0E0KPX7	Protein kinase domain	Oryza punctata	Angiosperms
A624|A624-A0A540KSI6	Protein kinase domain	Malus baccata	Angiosperms
A625|A625-A0A5J9TXY7	Protein kinase domain	Eragrostis curvula	Angiosperms
A626|A626-A0A2T7EEM9	Protein kinase domain	Panicum hallii	Angiosperms
A627|A627-A0A3B6FWJ0	Protein kinase domain	Triticum aestivum	Angiosperms
A628|A628-F2EHA9	Predicted protein	Hordeum vulgare	Angiosperms
A629|A629-PAN19905.1	receptor-like cytoplasmic kinase 185 isoform X1	Panicum hallii	Angiosperms
A630|A630-102701840	serine/threonine-protein kinase CDL1	Oryza brachyantha	Angiosperms
A631|A631-A0A2K1ZKR9	Protein kinase domain	Populus trichocarpa	Angiosperms
A632|A632-A0A1S3TTF7	Serine/threonine-protein kinase PBS1	Vigna radiata	Angiosperms
A633|A633-A0A3B6AZ51	Protein kinase domain	Triticum aestivum	Angiosperms
A634|A634-Aco016040.1	Serine/threonine-protein kinase PBS1	Ananas comosus	Angiosperms
A635|A635-A0A1S5VH72	Serine/threonine-protein kinase PBS1	Triticum aestivum	Angiosperms
A636|A636-A0A0D2VNY0	Protein kinase domain	Gossypium raimondii	Angiosperms
A637|A637-A0A2T7EEM8	Protein kinase domain	Panicum hallii	Angiosperms
A638|A638-A0A3L6REN8	Serine/threonine-protein kinase CDL1-like isoform X1	Panicum miliaceum	Angiosperms
A639|A639-A0A3L6T2D3	Serine/threonine-protein kinase CDL1-like isoform X1	Panicum miliaceum	Angiosperms
A640|A640-A0A4U6VDW3	Protein kinase domain	Setaria viridis	Angiosperms
A641|A641-A0A5J9U690	Protein kinase domain	Eragrostis curvula	Angiosperms
A642|A642-Brast09G061900.1	Serine/threonine-protein kinase PBS1-like	Brachypodium stacei	Angiosperms
A643|A643-A0A4Y7JJR9	Protein kinase domain	Papaver somniferum	Angiosperms
A644|A644-E3UPB0	Protein serine/threonine kinase	Triticum aestivum	Angiosperms
A645|A645-A0A1S3V6Z3	Serine/threonine-protein kinase PBS1	Vigna radiata	Angiosperms
A646|A646-V7BAH9	Protein kinase domain	Phaseolus vulgaris	Angiosperms
A647|A647-A0A0A0KFA2	Protein kinase domain	Cucumis sativus	Angiosperms
A648|A648-LOC108480397	Serine/threonine-protein kinase PBS1-like	Gossypium arboreum	Angiosperms
A649|A649-LOC109357403	Serine/threonine-protein kinase PBS1-like	Lupinus angustifolius	Angiosperms
A650|A650-XP_015962894.1	Serine/threonine-protein kinase PBS1	Arachis duranensis	Angiosperms
A651|A651-LOC105051034	Serine/threonine-protein kinase PBS1	Elaeis guineensis	Angiosperms
A652|A652-LOC111488023	Serine/threonine-protein kinase PBS1-like	Cucurbita máxima	Angiosperms
A653|A653-LOC111497667	Serine/threonine-protein kinase PBS1-like	Cucurbita máxima	Angiosperms
A654|A654-I1NJF4	Serine/threonine-protein kinase PBS1-3	Glycine max	Angiosperms
A655|A655-LOC110659892	Serine/threonine-protein kinase PBS1-like	Hevea brasiliensis	Angiosperms
A656|A656-100279284	Protein kinase domain	Zea mays	Angiosperms
A657|A657-A0A061E5W6	Kinase superfamily protein	Theobroma cacao	Angiosperms
A658|A658-A0A1U8JAI1	Serine/threonine-protein kinase PBS1-like	Gossypium hirsutum	Angiosperms
A659|A659-A0A1U8JAK4	Serine/threonine-protein kinase PBS1-like	Gossypium hirsutum	Angiosperms
A660|A660-A0A2P5XSN4	Protein kinase domain	Gossypium barbadense	Angiosperms
A661|A661-A0A540NDR2	Protein kinase domain	Malus baccata	Angiosperms
A662|A662-A0A5D3ADH4	Protein kinase domain	Gossypium mustelinum	Angiosperms
A663|A663-A0A5N5FD54	Serine/threonine-protein kinase PBS1-like	Pyrus ussuriensis	Angiosperms
A664|A664-A0A5N5P0T5	Protein kinase domain	Salix brachista	Angiosperms
A665|A665-LOC103929032	Serine/threonine-protein kinase PBS1-like	Pyrus x bretschneideri	Angiosperms
A666|A666-LOC110810800	Serine/threonine-protein kinase PBS1	Carica papaya	Angiosperms
A667|A667-LOC18608901	Serine/threonine-protein kinase PBS1	Theobroma cacao	Angiosperms
A668|A668-XP_008222220.1	Serine/threonine-protein kinase PBS1	Prunus mume	Angiosperms
A669|A669-XP_030960494.1	Serine/threonine-protein kinase PBS1	Quercus lobata	Angiosperms
A670|A670-108199807	Serine/threonine-protein kinase PBS1-like	Daucus carota subsp. Sativus	Angiosperms
A671|A671-A0A498HQE1	Protein kinase domain	Malus domestica	Angiosperms
A672|A672-A0A540N1X6	Protein kinase domain	Malus baccata	Angiosperms
A673|A673-B9GMP8	Protein kinase domain	Populus trichocarpa	Angiosperms
A674|A674-KAB2043520.1	Protein kinase domain	Gossypium barbadense	Angiosperms
A675|A675-TYH86183.1	Protein kinase domain	Gossypium tomentosum	Angiosperms
A676|A676-HsPBS1KAE8686889.1	Serine/threonine-protein kinase PBS1	Hibiscus syriacus	Angiosperms
A677|A677-K7UWE8	Protein kinase domain	Zea mays	Angiosperms
A678|A678-LOC103403202	Serine/threonine-protein kinase PBS1-like	Malus domestica	Angiosperms
A679|A679-LOC103941019	Serine/threonine-protein kinase PBS1-like	Pyrus x bretschneideri	Angiosperms
A680|A680-LOC105123056	Serine/threonine-protein kinase PBS1-like	Populus euphratica	Angiosperms
A681|A681-XP_028803729.1	Serine/threonine-protein kinase PBS1	Prosopis alba	Angiosperms
A682|A682-SapurV1A.0453s0170.1	Serine/threonine-protein kinase PBS1	Salix purpurea	Angiosperms
A683|A683-LOC111017471	Serine/threonine-protein kinase PBS1	Momordica charantia	Angiosperms
A684|A684-A0A059B7A3	Protein kinase domain	Eucalyptus grandis	Angiosperms
A685|A685-A0A445IUY2	Serine/threonine-protein kinase PBS1 isoform A	Glycine soja	Angiosperms
A686|A686-LOC109808033	Serine/threonine-protein kinase PBS1	Cajanus cajan	Angiosperms
A687|A687-LOC8074484	Serine/threonine-protein kinase PBS1-like7	Sorghum bicolor	Angiosperms
A688|A688-LOC8078517	Serine/threonine-protein kinase PBS1-like8	Sorghum bicolor	Angiosperms
A689|A689-A0A2U1NQY5	Protein kinase domain	Artemisia annua	Angiosperms
A690|A690-A0A3L6RP49	Protein kinase domain	Panicum miliaceum	Angiosperms
A691|A691-A0A5N6NSE8	Protein kinase domain	Mikania micrantha	Angiosperms
A692|A692-XP_027353340.1	Serine/threonine-protein kinase PBS1	Abrus precatorius	Angiosperms
A693|A693-C6ZRR7	Serine/threonine protein kinase	Glycine max	Angiosperms
A694|A694-HsSTKKAE8660883.1	Serine/threonine-protein kinase	Hibiscus syriacus	Angiosperms
A695|A695-HuPBS1XP_021291854.1	Serine/threonine-protein kinase PBS1	Herrania umbrática	Angiosperms
A696|A696-RhrHPKAF3432345.1	hypothetical protein	Rhamnella rubrinervis	Angiosperms
A697|A697-BABR46086.1	Serine/threonine-protein kinase PBS1	Arabidopsis lyrata	Angiosperms
A698|A698-BABR46067.1	Serine/threonine-protein kinase PBS1	Arabidopsis thaliana Mouse-ear cress	Angiosperms
A699|A699-CAA7039895.1	Protein kinase domain	Microthlaspi erraticum	Angiosperms
A700|A700-LOC104769531	Serine/threonine-protein kinase PBS1	Camelina sativa	Angiosperms
A701|A701-XP_018446992.1	Serine/threonine-protein kinase PBS1-like21	Raphanus sativus	Angiosperms
A702|A702-A0A0D3F5L0	Protein kinase domain	Oryza barthii	Angiosperms
A703|A703-A0A3N6Q066	Protein kinase domain	Brassica cretica	Angiosperms
A704|A704-XP_013667958.1	Serine/threonine-protein kinase PBS1	Brassica napus	Angiosperms
A705|A705-Bostr.2902s0050.1	Protein kinase domain	Capsella rubella	Angiosperms
A706|A706-XP_030496845.1	Serine/threonine-protein kinase PBS1	Cannabis sativa	Angiosperms
A707|A707-LOC104750036	probable serine/threonine-protein kinase RLCKVII	Camelina sativa	Angiosperms
A708|A708-LOC104786849	probable serine/threonine-protein kinase RLCKVII	Camelina sativa	Angiosperms
A709|A709-111396104	Serine/threonine-protein kinase PBS1-like	Olea europaea var. Sylvestris	Angiosperms
A710|A710-A0A0P0W9R3	Os04g0393900 protein	Oryza sativa subsp. Japónica	Angiosperms
A711|A711-VVB14322.1	Protein kinase domain	Arabis nemorensis	Angiosperms
A712|A712-A0A5D2W2B6	Protein kinase domain	Gossypium mustelinum	Angiosperms
A713|A713-Peaxi162Scf00128g01633.1	Serine/threonine-protein kinase PBS1	Nicotiana sylvestris	Angiosperms
A714|A714-NIOBTv3_g34227	serine/threonine-protein kinase PBS1-like	Nicotiana tabacum	Angiosperms
A715|A715-Kalax.0401s0019.1	Serine/threonine-protein kinase PBS1	Kalanchoe laxiflora	Angiosperms
A716|A716-Niben101Scf02996g03008.1	Serine/threonine-protein kinase PBS1a	Nicotiana benthamiana	Angiosperms
A717|A717-Niben101Scf04343g00001.1	Serine/threonine-protein kinase PBS1b	Nicotiana benthamiana	Angiosperms
A718|A718-PAN31545.1	Serine/threonine-protein kinase PBS1-like7	Panicum hallii	Angiosperms
A719|A719-PAN15404.1	Serine/threonine-protein kinase PBS1-like7	Panicum hallii	Angiosperms
A720|A720-M0S5S6	Protein kinase domain	Musa acuminata	Angiosperms
A721|A721-A0A397ZS65	Protein kinase domain	Brassica campestris	Angiosperms
A722|A722-VDC78705.1	Protein kinase domain	Brassica campestris	Angiosperms
A723|A723-Bol034221	Serine/threonine-protein kinase PBS1	Brassica oleracea capitata	Angiosperms
A724|A724-M0U4I0	Protein kinase domain	Musa acuminata subsp. Malaccensis	Angiosperms
A725|A725-LOC103858287	Serine/threonine-protein kinase PBS1-like6	Brassica rapa	Angiosperms
A726|A726-A0A0N7KKN3	Os05g0372100 protein	Oryza sativa subsp. Japonica	Angiosperms
A727|A727-A0A3B6AZH9	Protein kinase domain	Triticum aestivum	Angiosperms
A728|A728-A0A446L2P2	Protein kinase domain	Triticum turgidum subsp. Durum	Angiosperms
A729|A729-M0T1H7	Protein kinase domain	Musa acuminata	Angiosperms
A730|A730-3702_0:00207a	Protein kinase domain	Arabidopsis thaliana	Angiosperms
A731|A731-PAN15785.1	Serine/threonine-protein kinase PBS1-like7	Panicum hallii	Angiosperms
A732|A732-LOC8072900	Serine/threonine-protein kinase PBS1-like25	Sorghum bicolor	Angiosperms
A733|A733-A0A5A7RBL2	Protein kinase domain	Striga asiatica	Angiosperms
A734|A734-LOC111258252	Serine/threonine-protein kinase PBS1-like25	Setaria italica	Angiosperms
A735|A735-I1IXA6	Protein kinase domain	Brachypodium distachyon	Angiosperms
A736|A736-A0A453GIB0	Protein kinase domain	Aegilops tauschii	Angiosperms
A737|A737-A0A1U8A1Q9	serine/threonine-protein kinase CDL1-like isoform X2	Nelumbo nucifera	Angiosperms
A738|A738-EMS50039.1	Serine/threonine-protein kinase PBS1	Triticum urartu	Angiosperms
A739|A739-XP_021816394.1	Serine/threonine-protein kinase PBS1	Prunus avium	Angiosperms
A740|A740-A0A061FN09	Kinase superfamily protein	Theobroma cacao	Angiosperms
A741|A741-A0A0B0PQS7	Serine/threonine-protein kinase PBS1	Gossypium arboretum	Angiosperms
A742|A742-A0A0D2QRJ0	Protein kinase domain	Gossypium raimondii	Angiosperms
A743|A743-A0A0D2UXK7	Protein kinase domain	Gossypium raimondii	Angiosperms
A744|A744-A0A1U8LTK1	serine/threonine-protein kinase CDL1-like	Gossypium hirsutum	Angiosperms
A745|A745-A0A1U8M5M5	serine/threonine-protein kinase CDL1-like isoform X1	Gossypium hirsutum	Angiosperms
A746|A746-A0A1U8PAV5	serine/threonine-protein kinase CDL1-like	Gossypium hirsutum	Angiosperms
A747|A747-A0A5D2XQG8	Protein kinase domain	Gossypium mustelinum	Angiosperms
A748|A748-XP_031282179.1	Serine/threonine-protein kinase PBS1-like	Pistacia vera	Angiosperms
A749|A749-A0A446J1G7	Protein kinase domain	Triticum turgidum	Angiosperms
A750|A750-A0A5B6WKV1	Serine/threonine-protein kinase CDL1-like	Gossypium australe	Angiosperms
A751|A751-LOC109785675	Serine/threonine-protein kinase PBS1-like25	Aegilops tauschii	Angiosperms
A752|A752-A0A3N7FDT6	Protein kinase domain	Populus trichocarpa	Angiosperms
A753|A753-A0A251R1C9	Protein kinase domain	Prunus persica	Angiosperms
A754|A754-A0A5J5ATP3	Protein kinase domain	Nyssa sinensis	Angiosperms
A755|A755-W9RNM0	Serine/threonine-protein kinase PBS1	Morus notabilis	Angiosperms
A756|A756-A0A4D8YXQ6	Serine/threonine-protein kinase PBS1	Salvia splendens	Angiosperms
A757|A757-A0A4D9A6R7	Serine/threonine-protein kinase PBS1	Salvia splendens	Angiosperms
A758|A758-S8BXP4	Protein kinase domain	Genlisea aurea	Angiosperms
A759|A759-A0A2G9HWA9	Serine/threonine protein kinase	Handroanthus impetiginosus	Angiosperms
A760|A760-A0A068U7R9	Protein kinase domain	Coffea canephora	Angiosperms
A761|A761-A9PFC3	Protein kinase domain	Populus trichocarpa	Angiosperms
A762|A762-A0A452YYY3	Protein kinase domain	Aegilops tauschii	Angiosperms
A763|A763-A0A287MGW0	Protein kinase domain	Hordeum vulgare	Angiosperms
A764|A764-A0A453GIE1	Protein kinase domain	Aegilops tauschii	Angiosperms
A765|A765-A0A067GU08	Protein kinase domain	Citrus sinensis	Angiosperms
A766|Cre16.g659400.t1.1	SERINE/THREONINE-PROTEIN KINASE KINX-RELATED	Chlamydomonas reinhardtii	Chlorophyta
A767|Cre03.g166750.t1.2	Putative tyrosine kinase	Chlamydomonas reinhardtii	Chlorophyta
A768|Cre03.g194100.t1.2	Mitogen-Activated Protein Kinase Kinase Kinase	Chlamydomonas reinhardtii	Chlorophyta
A769|Dusal.0459s00011.1	sterile alpha motif and leucine zipper containing kinase AZK	Dunaliella salina	Chlorophyta
A770|62964	DUAL SPECIFICITY PROTEIN KINASE SHKD	Micromonas sp	Chlorophyta
A771|A771-66339	kinase-like protein	Coccomyxa subellipsoidea	Chlorophyta
A772|63499	sterile alpha motif and leucine zipper containing kinase AZK	Micromonas sp	Chlorophyta
A773|A773-Cre12.g532050.t1.2	Protein kinase domain (Pkinase) // U-box domain	Chlamydomonas reinhardtii	Chlorophyta
A774|64721	SERINE-THREONINE PROTEIN KINASE	Coccomyxa subellipsoidea	Chlorophyta
A775|OUS43630.1	kinase-like domain-containing protein	Ostreococcus tauri	Chlorophyta
A776|58573	Tyrosine kinase specific for activated	Micromonas sp	Chlorophyta
A777|56536	SERINE-THREONINE PROTEIN KINASE	Micromonas pusilla	Chlorophyta
A778|A778-OUS47961.1	1 kinase-like domain-containing protein	Ostreococcus tauri	Chlorophyta
A779|OUS47966.1	putative serine/threonine-protein kinase ctr1	Ostreococcus tauri	Chlorophyta
A780|RMZ52337.1	hypothetical protein	Auxenochlorella protothecoides	Chlorophyta
A781|26422	SERINE-THREONINE PROTEIN KINASE	Coccomyxa subellipsoidea	Chlorophyta
A782|A782-108286	SERINE/THREONINE-PROTEIN KINASE KINX-RELATED	Micromonas sp	Chlorophyta
A783|Dusal.0140s00004.1	DUAL SPECIFICITY PROTEIN KINASE SHKD	Dunaliella salina	Chlorophyta
A784|35653	SERINE/THREONINE-PROTEIN KINASE KINX-RELATED	Coccomyxa subellipsoidea	Chlorophyta
A785|A785-45682	SERINE/THREONINE-PROTEIN KINASE KINX-RELATED	Ostreococcus lucimarinus	Chlorophyta
A786|A786-Dusal.0308s00019.1	interleukin-1 receptor-associated kinase 4 (IRAK4)	Dunaliella salina	Chlorophyta
A787|A787-14113	MAPKKK-LIKE KINASE-RELATED	Coccomyxa subellipsoidea	Chlorophyta
A788|A788-50798	SERINE-THREONINE PROTEIN KINASE	Ostreococcus lucimarinus	Chlorophyta
A789|A789-Vocar.0006s0358.1	interleukin-1 receptor-associated kinase 4 (IRAK4)	Volvox carteri	Chlorophyta
A790|A790-Cre12.g517600.t1.2	interleukin-1 receptor-associated kinase 4 (IRAK4)	Chlamydomonas reinhardtii	Chlorophyta
A791|A791-6189	sterile alpha motif and leucine zipper containing kinase AZK	Ostreococcus lucimarinus	Chlorophyta
A792|A792-PNW79200.1	hypothetical protein	Chlamydomonas reinhardtii	Chlorophyta
A793|0044s0024	Tyrosine kinase specific for activated	Volvox carteri	Chlorophyta
A794|PRW32999.1	mitogen activated kinase	Chlorella sorokiniana	Chlorophyta
A795|A795-PRW60877.1	Serine threonine- kinase CTR1	Chlorella sorokiniana	Chlorophyta
A796|KXZ49686.1	hypothetical protein	Gonium pectorale	Chlorophyta
A797|GBF93972.1	hypothetical protein	Raphidocelis subcapitata	Chlorophyta
A798|Vocar.0035s0068.1	mitogen-activated protein kinase kinase kinase 3	Volvox carteri	Chlorophyta
A799|PSC72028.1	serine threonine-kinase	Micractinium conductrix	Chlorophyta
A800|PSC70242.1	Serine threonine-kinase CTR1	Micractinium conductrix	Chlorophyta
A801|Vocar.0035s0070.1	MAPKKK-LIKE KINASE-RELATED	Volvox carteri	Chlorophyta
A802|59547	Cytochrome P450 (p450) // Protein tyrosine kinase	Coccomyxa subellipsoidea	Chlorophyta
A803|PNW71720.1	Protein kinase domain	Chlamydomonas reinhardtii	Chlorophyta
A804|XP_007509473.1	hypothetical protein	Bathycoccus prasinos	Chlorophyta
A805|PSC71778.1	serine threonine-kinase	Micractinium conductrix	Chlorophyta
A806|GAX75524.1	hypothetical protein	Chlamydomonas eustigma	Chlorophyta
A807|GAX75441.1	hypothetical protein	Chlamydomonas eustigma	Chlorophyta
A808|KXZ54209.1	hypothetical protein	Gonium pectorale	Chlorophyta
A809|A809-XP_007511367.1	predicted protein	Bathycoccus prasinos	Chlorophyta
A810|GBF95629.1	hypothetical protein	Raphidocelis subcapitata	Chlorophyta
A811|A811-KAA6424050.1	MAP kinase kinase kinase	Trebouxia sp. A1-2	Chlorophyta
A812|PRW05816.1	Tyrosine- kinase isoform SRK1	Chlorella sorokiniana	Chlorophyta
A813|PRW57005.1	Serine threonine- kinase CTR1	Chlorella sorokiniana	Chlorophyta
A814|Vocar.0017s0004.1	ADENINE NUCLEOTIDE ALPHA HYDROLASES-DOMAIN CONTAINING PROTEIN KINASE-RELATED	Volvox carteri	Chlorophyta
A815|QDZ22108.1	serine/threonine-protein kinase	Chloropicon primus	Chlorophyta
A816|A816-59318	Protein tyrosine kinase (Pkinase_Tyr)	Micromonas pusilla	Chlorophyta
A817|XP_007509474.1	predicted protein	Bathycoccus prasinos	Chlorophyta
A818|A818-KAA6427613.1	hypothetical protein	Trebouxia sp. A1-2	Chlorophyta
A819|A819-KAA6426630.1	kinase	Trebouxia sp. A1-2	Chlorophyta
A820|A820-QDZ24812.1	serine/threonine protein kinase	Chloropicon primus	Chlorophyta
A821|A821-GBG00361.1	hypothetical protein	Raphidocelis subcapitata	Chlorophyta
A822|GBF98702.1	mitogen-activated kinase	Raphidocelis subcapitata	Chlorophyta
A823|Dusal.0160s00006.1	Tyrosine kinase specific for activated	Dunaliella salina	Chlorophyta
A824|A824-KXZ51279.1	hypothetical protein	Gonium pectorale	Chlorophyta
A825|PNW75630.1	hypothetical protein	Chlamydomonas reinhardtii	Chlorophyta
A826|RMZ52838.1	hypothetical protein	Auxenochlorella protothecoides	Chlorophyta
A827|0368s00006	mitogen-activated protein kinase kinase kinase	Dunaliella salina	Chlorophyta
A828|Vocar.0034s0092.1	Dual-specificity kinase	Volvox carteri	Chlorophyta
A829|XP_007514203.1	predicted protein	Bathycoccus prasinos	Chlorophyta
A830|XP_011396869.1	Serine/threonine-protein kinase CTR1	Auxenochlorella protothecoides	Chlorophyta
A831|GBF88923.1	hypothetical protein	Raphidocelis subcapitata	Chlorophyta
A832|QDZ23488.1	serine/threonine-protein kinase	Chloropicon primus	Chlorophyta
A833|PSC75761.1	Tyrosine-kinase isoform SRK1	Micractinium conductrix	Chlorophyta
A834|GAX84415.1	hypothetical protein	Chlamydomonas eustigma	Chlorophyta
A835|GAX76505.1	hypothetical protein	Chlamydomonas eustigma	Chlorophyta
A836|KAA6428177.1	ACT-domain containing kinase family protein	Trebouxia sp. A1-2	Chlorophyta
A837|XP_005850216.1	hypothetical protein	Chlorella variabilis	Chlorophyta
A838|XP_002949123.1	hypothetical protein	Volvox carteri f. nagariensis	Chlorophyta
A839|46664	SERINE/THREONINE-PROTEIN KINASE KINX-RELATED	Ostreococcus lucimarinus	Chlorophyta
A840|KXZ52483.1	hypothetical protein	Gonium pectorale	Chlorophyta
A841|XP_002954493.1	hypothetical protein	Volvox carteri f. nagariensis	Chlorophyta
A842|PRW61238.1	Serine threonine- kinase CTR1	Chlorella sorokiniana	Chlorophyta
A843|XP_001697921.1	predicted protein	Chlamydomonas reinhardtii	Chlorophyta
A844|147696	DUAL SPECIFICITY PROTEIN KINASE SHKD	Micromonas pusilla	Chlorophyta
A845|XP_002957782.1	hypothetical protein	Volvox carteri f. nagariensis	Chlorophyta
A846|XP_001691431.1	predicted protein	Chlamydomonas reinhardtii	Chlorophyta
A847|KAA6426300.1	serine threonine- kinase CTR1-like	Trebouxia sp. A1-2	Chlorophyta
A848|108063	MAPKKK-LIKE KINASE-RELATED	Micromonas sp	Chlorophyta
A849|A849-KAF6255068.1	kinase-like domain-containing protein	Scenedesmus sp.	Chlorophyta
A850|A850-XP_001692915.1	predicted protein	Chlamydomonas reinhardtii	Chlorophyta
A851|KAF6253092.1	kinase-like domain-containing protein	Scenedesmus sp	Chlorophyta
A852|A852-KAF6251010.1	kinase-like domain-containing protein	Scenedesmus sp	Chlorophyta
A853|A853-KXZ51336.1	hypothetical protein	Gonium pectorale	Chlorophyta
A854|A854-20149	Dual-specificity kinase	Micromonas pusilla	Chlorophyta
A855|A855-20161	DUAL SPECIFICITY PROTEIN KINASE SHKD	Micromonas pusilla	Chlorophyta
A856|A856-KXZ52895.1	hypothetical protein	Gonium pectorale	Chlorophyta
A857|A857-GBF97015.1	hypothetical protein	Raphidocelis subcapitata	Chlorophyta
A858|A858-KAA6419679.1	cytochrome P450	Trebouxia sp. A1-2	Chlorophyta
A859|A859-Dusal.0080s00012.1	Tyrosine kinase specific for activated	Dunaliella salina	Chlorophyta
A860|A860-XP_002957185.1	hypothetical protein	Volvox carteri f. nagariensis	Chlorophyta
A861|A861-GAX76050.1	hypothetical protein	Chlamydomonas eustigma	Chlorophyta
A862|A862-KAF6257891.1	kinase-like domain-containing protein	Scenedesmus sp	Chlorophyta
A863|A863-5873	SERINE-THREONINE PROTEIN KINASE	Micromonas pusilla	Chlorophyta
A864|A864-XP_005651898.1	kinase-like protein	Coccomyxa subellipsoidea	Chlorophyta
A865|A865-XP_005844457.1	hypothetical protein	Chlorella variabilis	Chlorophyta
A866|A866-GFH22806.1	mitogen activated protein kinase kinase kinase 3	Haematococcus lacustris	Chlorophyta
A867|A867-XP_001697608.1	predicted protein	Chlamydomonas reinhardtii	Chlorophyta
A868|A868-XP_003062382.1	predicted protein	Micromonas pusilla	Chlorophyta
A869|A869-XP_001693263.1	mitogen activated protein kinase kinase kinase 3	Chlamydomonas reinhardtii	Chlorophyta
A870|A870-KAF6254693.1	kinase-like domain-containing protein	Scenedesmus sp	Chlorophyta
A871|A871-GFH25143.1	mitogen activated protein kinase kinase kinase 3	Haematococcus lacustris	Chlorophyta
A872|A872-XP_005848611.1	hypothetical protein	Chlorella variabilis	Chlorophyta
A873|A873-XP_002958672.1	hypothetical protein	Volvox carteri f. nagariensis	Chlorophyta
A874|A874-XP_013892099.1	U-box domain-containing protein 34	Monoraphidium neglectum	Chlorophyta
A875|A875-7730	DUAL SPECIFICITY PROTEIN KINASE SHKD	Ostreococcus lucimarinus	Chlorophyta
A876|A876-PRW33012.1	Ubiquinone biosynthesis COQ4	Chlorella sorokiniana	Chlorophyta
A877|Cre16.g659400.t2.1	hypothetical protein	Chlamydomonas reinhardti	Chlorophyta
A878|XP_022839923.1	Serine-threonine/tyrosine-protein kinase catalytic domain	Ostreococcus tauri	Chlorophyta
A879|A879-XP_022839011.1	Serine/threonine-protein kinase	Ostreococcus tauri	Chlorophyta
A880|XP_022839010.1	Serine/threonine-protein kinase	Ostreococcus tauri	Chlorophyta
A881|XP_001703525.1	predicted protein	Chlamydomonas reinhardtii	Chlorophyta

## Sheet: motif putativos
ID	PROTEIN	SPECIES	CLASE	DIVSIÓN	Motif Putative Cleavage Site Motif	Putative Plant Resistence Recognition Motif
A002|A002-A0A2P5XSL9	Protein kinase domain-containing protein	Gossypium barbadense	Magnoliopsida	Magnoliophyta	GDKSHV	STRPH
A003|A003-Q9FE20	Serine/threonine-protein kinase PBS1	Arabidopsis thaliana	Magnoliopsida	Magnoliophyta	GDKSHV	SEMPH
A004|A004-A0A0E0DQR2	Protein kinase domain-containing protein	Oryza meridionalis	Liliopsida	Magnoliophyta	GDKTHV	NTKPL
A008|A008-A0A446L2W9	Protein kinase domain-containing protein	Triticum turgidum	Liliopsida	Magnoliophyta	GDKSHV	STRPH
A009|A009-A0A0E0NFF1	Protein kinase domain-containing protein	Oryza rufipogon	Liliopsida	Magnoliophyta	GDKSHV	STRPH
A011|A011-101294724	Serine/threonine-protein kinase PBS1	Fragaria vesca	Magnoliopsida	Magnoliophyta	GDKSHV	STRSH
A012|A012-102595931	Protein kinase domain-containing protein	Solanum tuberosum	Magnoliopsida	Magnoliophyta	GDKSHV	STKPQ
A013|A013-Peaxi162Scf00386g00811.1	Protein kinase domain-containing protein	Petunia axillaris	Magnoliopsida	Magnoliophyta	GDKTHV	NARAH
A015|A015-A0A287MGV2	Protein kinase domain-containing protein	Hordeum vulgare	Liliopsida	Magnoliophyta	GDKTHV	NTKPQ
A016|A016-A0A0B0PYC3	Serine/threonine-protein kinase PBS1	Gossypium arboretum	Magnoliopsida	Magnoliophyta	GDKTHV	NTRAH
A020|A020-A0A4V6D778	Protein kinase domain-containing protein	Setaria viridis	Liliopsida	Magnoliophyta	GDKSHV	STRPA
A021|A021-A0A1S3CCG0	Serine/threonine-protein kinase PBS1	Cucumis melo	Magnoliopsida	Magnoliophyta	GDKSHV	STRPQ
A022|A022-A0A0L9TCZ6	Protein kinase domain-containing protein	Phaseolus angularis	Magnoliopsida	Magnoliophyta	GDKSHV	STQPH
A023|A023-A0A124SD39	Protein kinase domain-containing protein	Cynara cardunculus	Magnoliopsida	Magnoliophyta	GDKSHV	STAPQ
A024|A024-LOC111479363	Serine/threonine-protein kinase PBS1-like	Cucurbita maxima	Magnoliopsida	Magnoliophyta	GDKTHV	NTRGP
A025|A025-A0A5N6MQM2	Protein kinase domain-containing protein	Mikania micrantha	Magnoliopsida	Magnoliophyta	GDKTHV	NTRAP
A028|A028-LOC112282602	Serine/threonine-protein kinase PBS1-like7 isoform X1	Physcomitrium patens	Bryopsida	Bryophyta	GDKTHV	NSRSA
A029|A029-D8RRM2	Protein kinase domain-containing protein	Selaginella moellendorffii	Lycopodiopsida	Lycophytes	GDKTHV	NARPA
A031|A031-LOC110785742	Serine/threonine-protein kinase PBS1	Spinacia oleracea	Magnoliopsida	Magnoliophyta	GDKSHV	SNRPH
A035|A035-108196266	Serine/threonine-protein kinase PBS1-like	Daucus carota	Magnoliopsida	Magnoliophyta	GDKSHV	STQPQ
A038|A038-JrPBS1XP_018811839.1	Serine/threonine-protein kinase PBS1	Juglans regia	Magnoliopsida	Magnoliophyta	GDKSHV	GTRPH
A042|A042-A0A0Q3I194	Serine/threonine-protein kinase PBS1	Brachypodium distachyon	Liliopsida	Magnoliophyta	GDKSHV	STRPH
A043|A043-A0A2H5N6Y7	Protein kinase domain-containing protein	Citrus unshiu	Magnoliopsida	Magnoliophyta	GDKTHV	NTRPP
A046|A046-A0A4S8IPK9	Protein kinase domain-containing protein	Musa balbisiana	Liliopsida	Magnoliophyta	GDKSHV	TTKSH
A048|A048-LOC105168454	Serine/threonine-protein kinase PBS1	Sesamum indicum	Magnoliopsida	Magnoliophyta	GDKSHV	NTLPQ
A053|ANC96959.1	phototropin	Equisetum hyemale	Equisetopsida	Equisetophyta	VEREIL	SEEAS
A054|A054-EMS52724.1	Serine/threonine-protein kinase PBS1	Triticum urartu	Liliopsida	Magnoliophyta	GDKSHV	STRPH
A056|A056-A0A368RUW5	Protein kinase domain-containing protein	Setaria italica	Liliopsida	Magnoliophyta	GDKSHV	STRPA
A057|A057-LOC17884091	serine/threonine-protein kinase PBS1	Capsella rubella	Magnoliopsida	Magnoliophyta	GDKSHV	SEMPH
A058|A058-A0A2R6W6N6	Protein kinase domain-containing protein	Marchantia polymorpha	Marchantiopsida	Hepaticophyta	GDKTHV	NARAP	café
A059|A059-F6HDG9	Protein kinase domain-containing protein	Vitis vinifera	Magnoliopsida	Magnoliophyta	GDKTHV	NNRAA
A062|A062-A0A2G5DLW4	Protein kinase domain-containing protein	Aquilegia coerulea	Magnoliopsida	Magnoliophyta	GDKTHV	NTRGP
A063|A063-A0A4D8Z9L6	serine/threonine-protein kinase PBS1	Salvia splendens	Magnoliopsida	Magnoliophyta	GDKTHV	NNRGA
A064|A064-A0A2K1KFP5	Protein kinase domain-containing protein	Physcomitrella patens	Bryopsida	Bryophyta	GDKTHV	NARAV	azul claro
A066|A066-A0A2R6PK59	serine/threonine-protein kinase	Actinidia chinensis	Magnoliopsida	Magnoliophyta	GDKTHV	NTRVA
A068|A068-A0A1Q3BYQ7	Pkinase domain-containing protein	Cephalotus follicularis	Magnoliopsida	Magnoliophyta	GDKTHV	NARTH
A070|A070-A0A2I0B394	serine/threonine-protein kinase PBS1	Apostasia shenzhenica	Liliopsida	Magnoliophyta	GDKTHV	NTRPT
A071|A071-D8SMJ2	Protein kinase domain-containing protein	Selaginella moellendorffii	Lycopodiopsida	Lycophytes	GDKTHV	NSRPA
A075|A075-A0A4Y7IXE0	Protein kinase domain-containing protein	Papaver somniferum	Magnoliopsida	Magnoliophyta	GDNTHV	NSRAV
A077|A077-A0A2I0XBR2	serine/threonine-protein kinase PBS1	Dendrobium catenatum	Liliopsida	Magnoliophyta	GDNTHV	NTRAA
A079|A079-A0A1E5VW28	serine/threonine-protein kinase PBS1	Dichanthelium oligosanthes	Liliopsida	Magnoliophyta	GDKSHV	STRPA
A080|A080-A0A200Q1K2	Protein kinase domain-containing protein	Macleaya cordata	Magnoliopsida	Magnoliophyta	GDNTHV	NSRPH
A087|A087-LOC104415649	serine/threonine-protein kinase PBS1	Eucalyptus grandis	Magnoliopsida	Magnoliophyta	GDKSHV	SSRPH
A090|A090-A0A1U7ZAQ8	serine/threonine-protein kinase PBS1	Nelumbo nucifera	Magnoliopsida	Magnoliophyta	GDKSHV	STRAH
A096|A096-A0A199W2Y9	serine/threonine-protein kinase PBS1	Ananas comosus	Liliopsida	Magnoliophyta	GDKTHV	NTRPT
A099|A099-111375917	Serine/threonine-protein kinase PBS1-like	Olea europaea	Magnoliopsida	Magnoliophyta	GDKSHV	GTRPH
A101|A101-103986028	serine/threonine-protein kinase PBS1	Musa acuminata	Liliopsida	Magnoliophyta	GDKSHV	SALPH
A103|A103-A0A2H3WYF2	serine/threonine-protein kinase PBS1	Phoenix dactylifera	Liliopsida	Magnoliophyta	GDKSHV	STRAH
A108|A108-A0A3L6QHY7	Protein kinase domain	Panicum miliaceum	Liliopsida	Magnoliophyta	GDKSHV	STRPH
A110|A110-LOC18434449	Serine/threonine-protein kinase PBS1-like-27	Amborella trichopoda	Magnoliopsida	Magnoliophyta	GDKSHV	STRAP
A112|A112-A0A0K9PTD6	serine/threonine-protein kinase PBS1	Zostera marina	Liliopsida	Magnoliophyta	GDKSHV	STKPH
A118|A118-Kaladp0040s0137.1	serine/threonine-protein kinase PBS1	Ziziphus jujuba	Magnoliopsida	Magnoliophyta	GDKSHV	GARPH
A126|A126-LOC8067569	Serine/threonine-protein kinase PBS1-like-7	Sorghum bicolor	Liliopsida	Magnoliophyta	SSSSSK	ASRPD
A128|A128-LOC109774779	Serine/threonine-protein kinase PBS1-like	Aegilops tauschii	Liliopsida	Magnoliophyta	EEEKDG	ESRPS
A130|A130-A0A5E4EWW2	serine/threonine-kinase	Prunus dulcis	Magnoliopsida	Magnoliophyta	EDKSHV	SNRPH
A133|A133-ChHPGBG73041.1	HYPOTHETICAL PROTEIN	Chara braunii	Charophyceae	Charophyta	GGETHV	ATRPH	rosa
A134|A134-ADX68910.1	brassinosteroid-like receptor protein	Picea abies	Pinopsida	Pinophyta	-	-KEEF
A135|A135-ATP67107.1	HYPOTHETICAL PROTEIN	Pinus pinaster	Coniferopsida	Spermatophyta	GDKTHV	NNRAA
A136|AcvPHY3	PHY3	Adiantum capillus-veneris	Pteridopsida	Pteridophyta	AEREIL	SERTA
A137|LauNeo ACY92450.1	neochrome	Lindsaea austrosinica	Polypodiopsida	Tracheophyta	VEREIL	SEEAA
A138|TbpLOVdp AML79240.1	putative LOV domain-containing protein	Taxus baccata	Pinopsida	Pinophyta	TEREIL	REDAV
A140|AHZ63854.1	phototropin	Gnetum montanum	Gymnospermae	Spermatophyta	AERDIL	NEEAA
A141|A141-GAQ85442.1	Protein kinase domain	Klebsormidium nitens	Klebsormidiophyceae	Charophyta	GDKTHV	SSRPR
A142|A142-NaRLKBAF79980.1	receptor-like kinase	Nitella axillaris	Charophyceae	Charophyta	QRFSIS	LTQPE
A144|A144-A0A443P8A0	Serine/threonine-protein kinase PBS1	Cinnamomum micranthum	Magnoliopsida	Magnoliophyta	GDKSHV	SSRPH
A146|LlpLOVdpAML78026.1	putative LOV domain-containing protein	Lindsaea linearis	Polypodiopsida	Tracheophyta	AEREIL	SERAA	morado	pterydopyta
A147|A147-PviPbS1Pavir.Aa02161.1	Serine/threonine-protein kinase PBS1	Panicum virgatum	Liliopsida	Magnoliophyta	GDKSHV	STRPH
A148|A148-PnLRRKAPU94870.1	leucine-rich repeat receptor-like protein kinase	Pohlia nutans	Bryopsida	Bryophyta	GSEREV	SSRPR
A149|A149-AML79064.1	putative LOV domain-containing protein	Lonchitis hirsuta	Polypodiopsida	Tracheophyta	AEREIL	SEETA
A152|A152-LOC110877396	Serine/threonine-protein kinase PBS1-like	Helianthus annuus	Magnoliopsida	Magnoliophyta	QSIPYV	-MHNG
A160|A160-A0A5J9V222	Protein kinase domain	Eragrostis curvula	Liliopsida	Magnoliophyta	GDKSHV	STRPH
A161|A161-A0A0D9YJR9	Protein kinase domain	Oryza glumipatula	Liliopsida	Magnoliophyta	GDKTHV	NTKPQ
A162|A162-SphfalxPBS1Sphfalx0021s0054.1	Protein kinase domain	Sphagnum fallax	Sphagnopsida	Bryophyta	GDKTHV	NARAA
A167|A167-LOC112283883	Serine/threonine-protein kinase PBS1-like7	Physcomitrium patens	Bryopsida	Bryophyta	GDKTHV	ESRGP
A168|A168-A0A2U1NTM5	Protein kinase domain	Artemisia annua	Magnoliopsida	Magnoliophyta	GDKTHV	NTRAP
A170|A170-8AT94	Protein kinase domain	Oryza sativa subsp. Indica	Liliopsida	Magnoliophyta	GDKSHV	STRPH
A175|A175-A0A068TRM7	Protein kinase domain	Coffea canephora	Magnoliopsida	Magnoliophyta	GDKTHV	NTRGP
A180|A180-A0A4S4DNN2	Protein kinase domain	Camellia sinensis	Magnoliopsida	Magnoliophyta	GDKTHV	NTRAA
A185|A185-TptPBS1Tp57577	Serine/threonine-protein kinase PBS1	Trifolium pratense	Magnoliopsida	Magnoliophyta	GDKSHV	STRPH
A186|A186-AaLRRKALR83541.1	leucine-rich repeat receptor-like kinase	Adiantum aethiopicum	Pteridopsida	Pteridophyta	ES----	-AEYG
A189|A189-LOC109175864	Serine/threonine-protein kinase PBS1	Ipomoea nil	Magnoliopsida	Magnoliophyta	GDKSHV	STQPP
A199|A199-A0A5A7RGI9	Protein kinase domain	Striga asiatica	Magnoliopsida	Magnoliophyta	GDKTHV	NMRSA
A215|A215-LALR83540.1	Leucine-rich repeat receptor-like kinase	Ginkgo biloba	Ginkgoopsida	Ginkgophyta	ES----	-SEFG
A221|A221-LOC105034278	Serine/threonine-protein kinase PBS1-like	Asparagus officinalis	Liliopsida	Magnoliophyta	GDKSHV	STRAH
A222|A222-LOC105048968	Serine/threonine-protein kinase PBS1	Elaeis guineensis	Liliopsida	Magnoliophyta	GDKSHV	NSRPQ
A224|A224-A0A5D3ADM4	Protein kinase domain	Gossypium mustelinum	Magnoliopsida	Magnoliophyta	GDKTHV	NMRAP
A229|A229-ADE76472.1	unknown	Picea sitchensis	Pinopsida	Pinophyta	GDKTHV	NSRSA	naranja	gymnosperms
A231|A231-LOC110027867	Serine/threonine-protein kinase PBS1-like	Phalaenopsis equestris	Liliopsida	Magnoliophyta	GDQSHV	SSRAH
A233|A233-LOC108844003	Serine/threonine-protein kinase PBS1	Raphanus sativus	Magnoliopsida	Magnoliophyta	GDKSHV	TELPH
A236|A236-A0A328CZG9	Protein kinase domain	Cuscuta australis	Magnoliopsida	Magnoliophyta	GDKSHV	STQPP
A240|A240-LOC105958008	Serine/threonine-protein kinase PBS1	Erythranthe guttata	Magnoliopsida	Magnoliophyta	GDKSHV	STRPQ
A248|A248-PphRLKXP_024388663.1	receptor-like cytoplasmic kinase 176	Physcomitrium patens	Bryopsida	Bryophyta	GDKTHV	KNRPS
A271|A271-OthPBS1Oropetium_20150105_05286A	Serine/threonine-protein kinase PBS1	Oropetium thomaeum	Liliopsida	Magnoliophyta	GDKTHV	NTKPH
A277|A277-LOC111905833	Serine/threonine-protein kinase PBS1-like18	Lactuca sativa	Magnoliopsida	Magnoliophyta	GDWSHV	YKRVA
A279|A279-KFK32284.1	Protein kinase domain	Arabis alpine	Magnoliopsida	Magnoliophyta	GDETHV	HTKAR
A288|A288-A0A1R3KLX9	Protein kinase domain	Corchorus olitorius	Magnoliopsida	Magnoliophyta	GDKTHV	NSKTG
A290|A290-PAN50235.1	Serine/threonine-protein kinase PBS1-like7	Panicum hallii	Liliopsida	Magnoliophyta	GDNTHV	ESLPE
A292|A292-102712431	Serine/threonine-protein kinase PBS1	Oryza brachyantha	Liliopsida	Magnoliophyta	GDDTHI	DSRAK
A295|A295-SELMODRAFT_110362	protein STRUBBELIG-RECEPTOR FAMILY 8	Selaginella moellendorffii	Lycopodiopsida	Lycophytes	SLERQI	SSRPR
A302|A302-SELMODRAFT_80744	hypothetical protein	Selaginella moellendorffii	Lycopodiopsida	Lycophytes	MGNTHV	MNRPR
A306|A306-LOC8285769	Serine/threonine-protein kinase PBS1-like10	Ricinus communis	Magnoliopsida	Magnoliophyta	DDKTHV	PHLPI
A313|A313-D8S619	Protein kinase domain-containing protein	Selaginella moellendorffii	Lycopodiopsida	Lycophytes	GDKTHV	NSRPA	verde
A316|A316-SELMODRAFT_112070	STRUBBELIG-RECEPTOR FAMILY 8	Selaginella moellendorffii	Lycopodiopsida	Lycophytes	GAERQV	SSRSR
A343|A343-PtHPAFG44754.1	hypothetical protein	Pinus taeda	Pinopsida	Pinophyta	EKSYVT	-----
A344|A344-PmLRRRLACH59260.1	LRR receptor-like protein kinase, partial	Pseudotsuga menziesii	Pinopsida	Pinophyta	-	-----
A349|A349-A0A1U8E6G8	Serine/threonine-protein kinase PBS1	Capsicum annuum	Magnoliopsida	Magnoliophyta	GDKTHV	NTRSH
A350|A350-A0A0D2Q6X1	Protein kinase domain	Gossypium raimondii	Magnoliopsida	Magnoliophyta	GDKSHV	STRPH
A351|A351-A0A397XMK6	Protein kinase domain	Brassica campestris	Magnoliopsida	Magnoliophyta	GDKSHV	TDMPH
A352|A352-LOC112282882	Serine/threonine-protein kinase PBS1-like7	Physcomitrium patens	Bryopsida	Bryophyta	GDKTHV	NSRAA
A358|A358-A0A0D3G6V3	Protein kinase domain	Oryza barthii	Liliopsida	Magnoliophyta	GDKTHV	NTKPL
A364|A364-A0A2P6R064	Protein kinase domain	Rosa chinensis	Magnoliopsida	Magnoliophyta	GDKSHV	STRPH
A365|A365-LOC18788970	Serine/threonine-protein kinase PBS1	Prunus persica	Magnoliopsida	Magnoliophyta	EDKSHV	SNRPH
A367|A367-101256183	serine/threonine-protein kinase PBS1	Solanum lycopersicum	Magnoliopsida	Magnoliophyta	GDKSHV	STKPQ
A375|A375-A0A067JSB9	Protein kinase domain	Jatropha curcas	Magnoliopsida	Magnoliophyta	GDKSHV	STRPH
A376|A376-XP_002871549.1	serine/threonine-protein kinase PBS1	Arabidopsis lyrata	Magnoliopsida	Magnoliophyta	GDKSHV	SEMPH
A379|A379-Thhalv10013511m	serine/threonine-protein kinase PBS1	Eutrema salsugineum	Magnoliopsida	Magnoliophyta	GDKSHV	SEMPH
A381|A381-XP_009125889.1	serine/threonine-protein kinase PBS1	Brassica rapa	Magnoliopsida	Magnoliophyta	GDKSHV	TDMPH
A383|A383-A0A0E0G784	Protein kinase domain	Oryza nivara	Liliopsida	Magnoliophyta	GDKSHV	STRPH
A384|A384-LOC4329463	serine/threonine-protein kinase PBS1	Oryza sativa Japonica	Liliopsida	Magnoliophyta	GDKSHV	STRPH
A385|A385-LOC102630702	Serine/threonine-protein kinase PBS1-like27	Citrus sinensis	Magnoliopsida	Magnoliophyta	GDKTHV	NTRPP
A397|A397-A0A1J6KHY8	serine/threonine-protein kinase PBS1	Nicotiana attenuate	Magnoliopsida	Magnoliophyta	GDKTHV	NARSH
A411|A411-A0A2P5E436	Mitogen-activated protein kinase kinase kinase	Parasponia andersonii	Magnoliopsida	Magnoliophyta	GDKTHV	NTRAQ
A412|A412-A0A2P5ERU2	Serine/threonine protein kinase	Trema orientale	Magnoliopsida	Magnoliophyta	GDKTHV	NTRAQ
A418|A418-103627200	serine/threonine-protein kinase PBS1	Zea mays	Magnoliopsida	Magnoliophyta	GDKSHV	STRPH
A421|A421-11442947	Serine/threonine-protein kinase PBS1-like	Medicago truncatula	Magnoliopsida	Magnoliophyta	GDKTHV	NTRGH
A428|A428-A0A0D9WFT6	Protein kinase domain	Leersia perrieri	Liliopsida	Magnoliophyta	GDKTHV	NTKPL
A444|A444-D8RXH9	Protein kinase domain	Selaginella moellendorffii	Lycopodiopsida	Lycophytes	GDKTHV	NARPA
A446|A446-A0A445D9T9	Protein kinase domain	Arachis hypogaea	Magnoliopsida	Magnoliophyta	GDKSHV	STQPH
A452|A452-A0A0S3SKZ1	Protein kinase domain	Vigna angularis	Magnoliopsida	Magnoliophyta	GDKSHV	STRPH
A454|A454-A0A314UFY7	Serine/threonine-protein kinase PBS1 isoform X1	Prunus yedoensis	Magnoliopsida	Magnoliophyta	EDKSHV	SNRPH
A461|A461-LOC110639117	Serine/threonine-protein kinase PBS1-like	Hevea brasiliensis	Magnoliopsida	Magnoliophyta	GDKSHV	STRPH
A462|A462-LOC112033137	Serine/threonine-protein kinase PBS1	Quercus suber	Magnoliopsida	Magnoliophyta	GDKSHV	STRPH
A464|A464-A0A1U8M516	Serine/threonine-protein kinase PBS1-like	Gossypium hirsutum	Magnoliopsida	Magnoliophyta	GDKSHV	SSQPH
A467|A467-LOC111318441	Serine/threonine-protein kinase PBS1	Durio zibethinus	Magnoliopsida	Magnoliophyta	GDKSHV	STRPH
A468|A468-A0A2C9UNZ8	Protein kinase domain	Manihot esculenta	Magnoliopsida	Magnoliophyta	GDKSHV	SSQPH
A469|A469-A0A5N5NAY9	Protein kinase domain	Salix brachista	Magnoliopsida	Magnoliophyta	GDKSHV	STRPH
A470|A470-B9GZC6	Protein kinase domain	Populus trichocarpa	Magnoliopsida	Magnoliophyta	GDKSHV	SSRPH
A471|A471-LOC105133734	Serine/threonine-protein kinase PBS1-like	Populus euphratica	Magnoliopsida	Magnoliophyta	GDKSHV	SAQPH
A475|A475-A0A1S2Y0L1	Serine/threonine-protein kinase PBS1 isoform X1	Cicer arietinum	Magnoliopsida	Magnoliophyta	GDKSHV	GTRPH
A477|A477-XP_010419881.2	Serine/threonine-protein kinase PBS1	Camelina sativa	Magnoliopsida	Magnoliophyta	GDKSHV	SEMPH
A481|A481-A0A151TDB0	Serine/threonine-protein kinase PBS1	Cajanus cajan	Magnoliopsida	Magnoliophyta	GDKSHV	STQPQ
A484|A484-LOC104810211	Serine/threonine-protein kinase PBS1	Tarenaya hassleriana	Magnoliopsida	Magnoliophyta	GDQSHV	SEKPH
A487|A487-A0A2G9HHZ2	Serine/threonine protein kinase	Handroanthus impetiginosus	Magnoliopsida	Magnoliophyta	GDKSHV	STRPQ
A497|DexNeoAHZ63816.1	neochrome	Dryopteris expansa	Polypodiopsida	Tracheophyta	AEREIL	SEEAA
A498|PljNeo AHZ63819.1	neochrome	Plagiogyria japonica	Polypodiopsida	Tracheophyta	AEREIL	SEEXA
A501|A501-A0A0E0K0A0	Protein kinase domain	Oryza punctata	Liliopsida	Magnoliophyta	GDKSHV	STRPH
A510|A510-A0A2K1KK32	Protein kinase domain	Physcomitrella patens	Bryopsida	Bryophyta	GDKTHV	NSRSA
A512|A512-A0A5B6WLN4	Serine/threonine-protein kinase CDL1-like	Gossypium australe	Magnoliopsida	Magnoliophyta	GDKTHV	NTRAP
A517|A517-A0A540MVB6	Protein kinase domain	Malus baccata	Magnoliopsida	Magnoliophyta	GDKTHV	NTRGP
A518|A518-A0A5N5HB58	Serine/threonine-protein kinase PBS1-like	Pyrus ussuriensis	Magnoliopsida	Magnoliophyta	GDKTHV	NTRGP
A544|A544-A0A061EVX3	Serine/threonine-protein kinase PBS1	Theobroma cacao	Magnoliopsida	Magnoliophyta	GDKTHV	NTRAP
A545|A545-A0A0A0L562	Protein kinase domain	Cucumis sativus	Magnoliopsida	Magnoliophyta	GDKTHV	NTRGP
A570|A570-A0A5N6RCT3	Protein kinase domain	Carpinus fangiana	Magnoliopsida	Magnoliophyta	GDKTHV	NTRAP
A573|A573-A0A2G2XQZ3	Serine/threonine-protein kinase PBS1	Capsicum baccatum	Magnoliopsida	Magnoliophyta	GDKTHV	NTRSH
A581|A581-LOC104101148	Serine/threonine-protein kinase PBS1-like7	Nicotiana tomentosiformis	Magnoliopsida	Magnoliophyta	GDKTHV	NARSH
A593|A593-LOC110711532	Serine/threonine-protein kinase PBS1-like	Chenopodium quinoa	Magnoliopsida	Magnoliophyta	GDKSHV	SDRPH
A601|A601-LOC104897507	Serine/threonine-protein kinase PBS1	Beta vulgaris	Magnoliopsida	Magnoliophyta	GDKSHV	SDRPH
A632|A632-A0A1S3TTF7	Serine/threonine-protein kinase PBS1	Vigna radiata	Magnoliopsida	Magnoliophyta	GDKSHV	STQPH
A635|A635-TaPBS1A0A1S5VH72	Serine/threonine-protein kinase PBS1	Triticum aestivum	Liliopsida	Magnoliophyta	GDKSHV	STRPH
A642|A642-BrastPBS1Brast09G061900.1	Serine/threonine-protein kinase PBS1-like	Brachypodium stacei	Liliopsida	Magnoliophyta	GDKSHV	STRPH
A649|A649-LOC109357403	Serine/threonine-protein kinase PBS1-like	Lupinus angustifolius	Magnoliopsida	Magnoliophyta	GDKSHV	SNQPH
A650|A650-AdPBS1XP_015962894.1	Serine/threonine-protein kinase PBS1	Arachis duranensis	Magnoliopsida	Magnoliophyta	GDKSHV	STQPH
A654|A654-I1NJF4	Serine/threonine-protein kinase PBS1-3	Glycine max	Magnoliopsida	Magnoliophyta	GDKSHV	STRPH
A665|A665-LOC103929032	Serine/threonine-protein kinase PBS1-like	Pyrus x bretschneideri	Magnoliopsida	Magnoliophyta	GDKSHV	GDRPH
A666|A666-LOC110810800	Serine/threonine-protein kinase PBS1	Carica papaya	Magnoliopsida	Magnoliophyta	GDKSHV	STLPH
A668|A668-XP_008222220.1	Serine/threonine-protein kinase PBS1	Prunus mume	Magnoliopsida	Magnoliophyta	EDKSHV	SNRPH
A669|A669-XP_030960494.1	Serine/threonine-protein kinase PBS1	Quercus lobata	Magnoliopsida	Magnoliophyta	GDKSHV	STRPH
A675|A675-TYH86183.1	Protein kinase domain	Gossypium tomentosum	Magnoliopsida	Magnoliophyta	GDKSHV	STRPH
A676|A676-KAE8686889.1	Serine/threonine-protein kinase PBS1	Hibiscus syriacus	Magnoliopsida	Magnoliophyta	GDKSHV	STRPH
A678|A678-LOC103403202	Serine/threonine-protein kinase PBS1-like	Malus domestica	Magnoliopsida	Magnoliophyta	GDKSHV	SDRPH
A681|A681-XP_028803729.1	Serine/threonine-protein kinase PBS1	Prosopis alba	Magnoliopsida	Magnoliophyta	GDKSHV	STRPH
A682|A682-SapurV1A.0453s0170.1	Serine/threonine-protein kinase PBS1	Salix purpurea	Magnoliopsida	Magnoliophyta	GDKSHV	STQPH
A683|A683-LOC111017471	Serine/threonine-protein kinase PBS1	Momordica charantia	Magnoliopsida	Magnoliophyta	GDKSHV	STRPQ
A692|A692-XP_027353340.1	Serine/threonine-protein kinase PBS1	Abrus precatorius	Magnoliopsida	Magnoliophyta	GDKSHV	SSQPQ
A695|A695-XP_021291854.1	Serine/threonine-protein kinase PBS1	Herrania umbrática	Magnoliopsida	Magnoliophyta	GDKSHV	STQPH
A699|A699-CAA7039895.1	Protein kinase domain	Microthlaspi erraticum	Magnoliopsida	Magnoliophyta	GDKSHV	SEMPH
A704|A704-XP_013667958.1	Serine/threonine-protein kinase PBS1	Brassica napus	Magnoliopsida	Magnoliophyta	GDKSHV	TDMPH
A706|A706-XP_030496845.1	Serine/threonine-protein kinase PBS1	Cannabis sativa	Magnoliopsida	Magnoliophyta	GDKSHV	STRPH
A709|A709-111396104	Serine/threonine-protein kinase PBS1-like	Olea europaea var. Sylvestris	Magnoliopsida	Magnoliophyta	GDKSHV	GTQPH
A711|A711-VVB14322.1	Protein kinase domain	Arabis nemorensis	Magnoliopsida	Magnoliophyta	GDKSHV	SEMPH
A713|A713-Peaxi162Scf00128g01633.1	Serine/threonine-protein kinase PBS1	Nicotiana sylvestris	Magnoliopsida	Magnoliophyta	GDKSHV	STKPQ
A714|A714-NIOBTv3_g34227	serine/threonine-protein kinase PBS1-like	Nicotiana tabacum	Magnoliopsida	Magnoliophyta	GDKSHV	STMPQ
A715|A715-KlaPBS1Kalax.0401s0019.1	Serine/threonine-protein kinase PBS1	Kalanchoe laxiflora	Magnoliopsida	Magnoliophyta	GDKSHV	GTRPH
A716|A716-Niben101Scf02996g03008.1	Serine/threonine-protein kinase PBS1a	Nicotiana benthamiana	Magnoliopsida	Magnoliophyta	GDKSHV	STMPQ
A722|A722-VDC78705.1	Protein kinase domain	Brassica campestris	Magnoliopsida	Magnoliophyta	GDKSHV	SEMPH
A723|A723-BolPBS1Bol034221	Serine/threonine-protein kinase PBS1	Brassica oleracea capitata	Magnoliopsida	Magnoliophyta	GDKSHV	SEMPH
A734|A734-LOC111258252	Serine/threonine-protein kinase PBS1-like25	Setaria italica	Liliopsida	Magnoliophyta	SSSSTG	ASRPD
A739|A739-XP_021816394.1	Serine/threonine-protein kinase PBS1	Prunus avium	Magnoliopsida	Magnoliophyta	EDKSHV	SNRPH
A755|A755-W9RNM0	Serine/threonine-protein kinase PBS1	Morus notabilis	Magnoliopsida	Magnoliophyta	GDKTHV	NSRSA
A758|A758-S8BXP4	Protein kinase domain	Genlisea aurea	Magnoliopsida	Magnoliophyta	GDKTHV	NSRAA
